# Supplementary material for: Global Analysis of Genes Essential for Francisella tularensis Schu S4 Growth In Vitro and for Fitness during Competitive Infection of Fischer 344 Rats
Source: J Bacteriol. 2019 Mar 13;201(7):e00630-18. doi: 10.1128/JB.00630-18 (PMC6416918; doi:10.1128/JB.00630-18)
Supplement: Supplemental file 2 [file JB.00630-18-sd001.xlsx]

## Sheet: 1) Essential genes in all reps
DATASET S1 Francisella tularensis Schu S4 essential genes that have been identified in all all three replicates. Raw data including read count, insertion count and insertion index for each replicate is found in tabs 2, 3 and 4.
Locus tag	Gene name	start	end	strand	Gene length	Function	F. novicia DEG Homologues	DEG homologues	Number of DEG homologues
FTT_0001	dnaA	1	1521	1	1521	chromosomal replication initiator protein dnaA	DEG10120001;
FTT_0002	dnaN	1558	2661	1	1104	DNA polymerase III, beta chain	DEG10120002;
FTT_0007	aspS	6044	7822	1	1779	Aspartyl-tRNA synthetase	DEG10120021; DEG10120036;
FTT_0015	purB	13182	14480	1	1299	adenylosuccinate lyase	DEG10120385;
FTT_0019	gatC	17884	18165	1	282	Glu-tRNAGln amidotransferase C subunit	DEG10120384;
FTT_0020	gatA	18174	19619	1	1446	Glutamyl-tRNA(Gln) amidotransferase subunit A	DEG10120383;
FTT_0021	gatB	19622	21043	1	1422	Aspartyl/glutamyl-tRNA(Asn/Gln) amidotransferase subunit B	DEG10120382;
FTT_0031	nuoA	31160	31558	1	399	NADH dehydrogenase I, A subunit	DEG10120381;
FTT_0032	nuoB	31549	32025	1	477	NADH dehydrogenase I, B subunit	DEG10120380;
FTT_0033	nuoC	32022	32672	1	651	NADH dehydrogenase I	DEG10120379;
FTT_0034	nuoD	32694	33947	1	1254	NADH dehydrogenase I, D subunit	DEG10120378;
FTT_0035	nuoE	33957	34445	1	489	NADH dehydrogenase I, E subunit	DEG10120377;
FTT_0036	nuoF	34452	35726	1	1275	NADH dehydrogenase I, F subunit	DEG10120376;
FTT_0037	nuoG	35744	38110	1	2367	NADH dehydrogenase I, G subunit	DEG10120375;
FTT_0038	nuoH	38112	39122	1	1011	NADH dehydrogenase I, H subunit	DEG10120374;
FTT_0039	nuoI	39136	39624	1	489	NADH dehydrogenase I, I subunit	DEG10120373;
FTT_0040	nuoJ	39629	40234	1	606	NADH dehydrogenase I, J subunit	DEG10120372;
FTT_0041	nuoK	40212	40544	1	333	NADH dehydrogenase I, K subunit	DEG10120371;
FTT_0042	nuoL	40554	42563	1	2010	NADH dehydrogenase I, L subunit	DEG10120369; DEG10120370;
FTT_0043	nuoM	42589	44178	1	1590	NADH dehydrogenase I, M subunit	DEG10120369; DEG10120370;
FTT_0044	nuoN	44188	45645	1	1458	NADH dehydrogenase I, N subunit	DEG10120369; DEG10120370;
FTT_0045	FTT_0045	45721	45915	1	195	conserved hypothetical protein	DEG10120368;
FTT_0047	hemE	47462	48496	1	1035	uroporphyrinogen decarboxylase	DEG10120367;
FTT_0048	FTT_0048	48716	49174	1	459	conserved hypothetical protein		DEG10180472; DEG10150287; DEG10050457; DEG10330227; DEG10240295; DEG10290112; DEG10430059; DEG10360268; DEG10450012; DEG10160224; DEG10030133; DEG10460023;	12
FTT_0049	nusA	49192	50661	1	1470	N utilization substance protein A	DEG10120366;
FTT_0050	infB	50700	53240	1	2541	translation initiation factor IF-2	DEG10120342; DEG10120365;
FTT_0051	rbfA	53243	53674	1	432	Ribosome-binding factor A	DEG10120364;
FTT_0052	hisS	53682	54947	1	1266	Histidyl-tRNA synthetase	DEG10120363;
FTT_0057	FTT_0057	59627	60058	1	432	hypothetical membrane protein
FTT_0058	atpB	60111	60902	1	792	ATP synthase A chain	DEG10120362;
FTT_0059	atpE	60953	61258	1	306	ATP synthase C chain	DEG10120361;
FTT_0060	atpF	61304	61774	1	471	ATP synthase B chain	DEG10120360;
FTT_0061	atpH	61794	62318	1	525	ATP synthase delta chain		DEG10130025; DEG10280101; DEG10290398; DEG10400093; DEG10240359; DEG10360332; DEG10030562; DEG10430031; DEG10410046;	9
FTT_0062	atpA	62337	63878	1	1542	ATP synthase alpha chain	DEG10120357; DEG10120359;
FTT_0063	atpG	63893	64789	1	897	ATP synthase gamma chain	DEG10120358;
FTT_0064	atpD	64799	66175	1	1377	ATP synthase beta chain	DEG10120357; DEG10120359;
FTT_0065	atpC	66188	66625	1	438	ATP synthase epsilon chain		DEG10080205; DEG10030558; DEG10290394; DEG10180547; DEG10130029;	5
FTT_0068	sodB	70161	70739	1	579	superoxide dismutase [Fe]	DEG10120355;
FTT_0070c	ampG	70944	72209	-1	1266	major facilitator superfamily (MFS) tranport protein
FTT_0071c	gltA	72298	73572	-1	1275	citrate synthase		DEG10270203; DEG10130349; DEG10440119; DEG10450155; DEG10400163; DEG10250165; DEG10240376; DEG10410322; DEG10460255; DEG10350491; DEG10280364;	11
FTT_0072	sdhC	73815	74288	1	474	succinate dehydrogenase, cytochrome b556		DEG10360059; DEG10130348; DEG10430327; DEG10290180; DEG10150209;	5
FTT_0073	sdhD	74264	74632	1	369	succinate dehydrogenase hydrophobic membrane anchor protein	DEG10120354;
FTT_0074	sdhA	74645	76438	1	1794	succinate dehydrogenase, catalytic and NAD/flavoprotein subunit	DEG10120353;
FTT_0075	sdhB	76456	77157	1	702	succinate dehydrogenase iron-sulfur protein		DEG10200428; DEG10410058; DEG10290182; DEG10240374; DEG10430330; DEG10250041; DEG10130346; DEG10280154; DEG10460058; DEG10150206; DEG10360062;	11
FTT_0076	sucA	77175	80000	1	2826	2-oxoglutarate dehydrogenase E1 component	DEG10120352;
FTT_0077	sucB	80026	81495	1	1470	dihydrolipoamide succinyltransferase component of 2-oxoglutarate dehydrogenase complex	DEG10120351;
FTT_0079	mrsA	82073	83404	1	1332	phosphoglucosamine mutase	DEG10120350;
FTT_0080	tpiA	83407	84168	1	762	triosephosphate isomerase	DEG10120349;
FTT_0081	secG	84156	84509	1	354	preprotein translocase, subunit G membrane protein		DEG10240086; DEG10030132;	2
FTT_0087	acnA	88770	91583	1	2814	aconitate hydratase	DEG10120348;
FTT_0109	msbA	115424	117253	1	1830	Lipid A transport protein, ABC transporter, ATP-binding and membrane protein	DEG10120130; DEG10120347; DEG10120209;
FTT_0110	lpxK	117259	118227	1	969	Tetraacyldisaccharide 4'-kinase	DEG10120346;
FTT_0117	nupC2	126208	126837	1	630	thymidylate kinase	DEG10120345;
FTT_0119	FTT_0119	128551	129867	1	1317	hypothetical membrane protein	DEG10120344;
FTT_0120	ftsY	129864	130895	1	1032	signal recognition particle receptor FtsY	DEG10120343; DEG10120191;
FTT_0137	tufA	150045	151229	1	1185	elongation factor Tu (EF-Tu)	DEG10120342; DEG10120051;
FTT_0138	secE	151421	151891	1	471	preprotein translocase, subunit E, membrane protein	DEG10120341;
FTT_0139	nusG	151907	152440	1	534	transcription antitermination protein nusG	DEG10120340;
FTT_0140	rplK	152509	152943	1	435	50S ribosomal protein L11	DEG10120339;
FTT_0141	rplA	152946	153641	1	696	50S ribosomal protein L1	DEG10120338;
FTT_0142	rplJ	153811	154329	1	519	50S ribosomal protein L10	DEG10120337;
FTT_0143	rplL	154392	154769	1	378	50S ribosomal protein L7/L12	DEG10120336;
FTT_0144	rpoB	154923	158999	1	4077	DNA-directed RNA polymerase beta chain	DEG10120335;
FTT_0145	rpoC	159061	163314	1	4254	DNA-directed RNA polymerase, beta subunit	DEG10120334;
FTT_0147	gcp	163653	164663	1	1011	O-sialoglycoprotein endopeptidase	DEG10120333;
FTT_0149c	metK	166155	167315	-1	1161	S-adenosylmethionine synthetase	DEG10120331;
FTT_0150	rpsP	167609	167857	1	249	30S ribosomal protein S16	DEG10120330;
FTT_0151	rimM	167900	168409	1	510	16S rRNA processing protein rimM	DEG10120329;
FTT_0152	trmD	168806	169570	1	765	tRNA (Guanine-N(1)-)-methyltransferase	DEG10120328;
FTT_0153	rplS	169570	169917	1	348	50S ribosomal protein L19		DEG10050095; DEG10100463; DEG10060360; DEG10450286; DEG10180403; DEG10320213; DEG10210125; DEG10330181; DEG10020127; DEG10410063; DEG10010126; DEG10240192; DEG10190155; DEG10130446; DEG10430410; DEG10160179; DEG10400660; DEG10480177; DEG10420117; DEG10280270; DEG10200031; DEG10030113; DEG10140172; DEG10290137; DEG10170151;	25
FTT_0160	nudH	175200	175667	1	468	(Di)nucleoside polyphosphate hydrolase		DEG10310073; DEG10050324;	2
FTT_0167	hemA	182323	183573	1	1251	Glutamyl-tRNA reductase	DEG10120326;
FTT_0168	prfA	183574	184659	1	1086	peptide chain release factor 1	DEG10120325; DEG10120035;
FTT_0169	FTT_0169	184652	185506	1	855	hemK protein homolog		DEG10460073; DEG10100199; DEG10180206; DEG10190106; DEG10250237; DEG10270232; DEG10360256; DEG10050563; DEG10110104; DEG10140029; DEG10050430; DEG10410134; DEG10290325; DEG10440090;	14
FTT_0181c	FTT_0181c	197194	197730	-1	537	conserved membrane protein
FTT_0182c	FTT_0182c	197828	198370	-1	543	Sua5/YciO/YrdC family protein	DEG10120027;
FTT_0183c	rpsA	198487	200157	-1	1671	30S ribosomal protein S1		DEG10100275; DEG10330136; DEG10130272; DEG10420188; DEG10200437; DEG10290226; DEG10350318; DEG10410023; DEG10370112; DEG10450340; DEG10250339; DEG10190076; DEG10460021; DEG10210121; DEG10480082; DEG10030375; DEG10400188; DEG10310113; DEG10320095; DEG10160134; DEG10340147; DEG10440084; DEG10380118; DEG10050436; DEG10360126; DEG10240184;	26
FTT_0184	FTT_0184	200305	200766	1	462	Zinc-binding domain protein	DEG10120028;
FTT_0185	ddlB	200770	201660	1	891	D-alanine--D-alanine ligase B	DEG10120029;
FTT_0186	ftsQ	201657	202340	1	684	cell division protein FtsQ	DEG10120030;
FTT_0187	ftsA	202442	203704	1	1263	cell division protein FtsA	DEG10120031;
FTT_0188	ftsZ	203748	204893	1	1146	cell division protein	DEG10120032;
FTT_0189	lpxC	204916	205776	1	861	UDP-3-O-[3-hydroxymyristoyl] N-acetylglucosamine deacetylase	DEG10120033;
FTT_0190c	dnaX	205790	207430	-1	1641	DNA polymerase III, gamma/tau subunits	DEG10120034;
FTT_0191	prfB	207703	208680	1	978	peptide chain release factor 2	DEG10120325; DEG10120035;
FTT_0192	lysU	208813	210543	1	1731	Lysyl-tRNA synthetase	DEG10120021; DEG10120036;
FTT_0196c	glnA	214073	215110	-1	1038	glutamine synthetase		DEG10460327;	1
FTT_0197c	holA	215230	216207	-1	978	DNA polymerase III, delta subunit	DEG10120037;
FTT_0207c	FTT_0207c	225323	226165	-1	843	permease of ABC transporter		DEG10340109; DEG10230120;	2
FTT_0208c	FTT_0208c	226107	226784	-1	678	ABC transporter, ATP-binding protein		DEG10070090; DEG10050366; DEG10420315; DEG10350028; DEG10370226; DEG10380238; DEG10140145; DEG10060150; DEG10020014; DEG10240034; DEG10170283; DEG10020250; DEG10270434; DEG10020097; DEG10470055; DEG10100381; DEG10250467; DEG10020225; DEG10020013;	19
FTT_0209c	FTT_0209c	226786	227703	-1	918	periplasmic solute binding family protein		DEG10070158; DEG10470180;	2
FTT_0219c	FTT_0219c	235980	236975	-1	996	phosphate transport protein	DEG10120013;
FTT_0220c	FTT_0220c	236993	237649	-1	657	conserved hypothetical protein	DEG10120012;
FTT_0228c	orn	243775	244311	-1	537	Oligoribonuclease	DEG10120005;
FTT_0229c	efp	244314	244883	-1	570	elongation factor P	DEG10120006;
FTT_0231c	htrB	245343	246266	-1	924	Acyltransferase	DEG10120007;
FTT_0233c	yidC	247233	248888	-1	1656	Inner-membrane protein	DEG10120008;
FTT_0235c	rnpA	249121	249522	-1	402	Ribonuclease P protein component	DEG10120009;
FTT_0236c	rpmH	249464	249598	-1	135	50S ribosomal protein L34	DEG10120010;
FTT_0239	murC	251115	252470	1	1356	UDP-N-acetylmuramate--alanine ligase		DEG10290363; DEG10330019; DEG10010102; DEG10030478; DEG10430442; DEG10050409; DEG10420102; DEG10460363; DEG10230206; DEG10190015; DEG10050055; DEG10410439; DEG10380041; DEG10130482; DEG10170128; DEG10320019; DEG10100324; DEG10420253; DEG10170261; DEG10020108; DEG10240111; DEG10010217; DEG10400435; DEG10340060; DEG10480020; DEG10220122; DEG10160018; DEG10150250; DEG10280455; DEG10270375; DEG100701…	43
FTT_0242	FTT_0242	254156	254719	1	564	conserved hypothetical protein	DEG10120011;
FTT_0259	hemC	276043	276945	1	903	hydroxymethylbilane synthase (porphobilinogen deaminase)	DEG10120023;
FTT_0265	FTT_0265	278751	280550	1	1800	ABC transporter, membrane protein
FTT_0266	FTT_0266	280569	281885	1	1317	ABC transporter, ATP-binding protein	DEG10120130; DEG10120347; DEG10120209;
FTT_0270	lolB	285583	286218	1	636	lipoprotein releasing system, subunit B, outer membrane lipoprotein	DEG10120024;
FTT_0271	ispE	286206	287033	1	828	4-diphosphocytidyl-2-C-methyl-D-erythritol kinase	DEG10120025;
FTT_0278c	cydB	290541	291734	-1	1194	cytochrome d terminal oxidase, polypeptide subunit II		DEG10100272; DEG10270312; DEG10320082; DEG10180127; DEG10050390; DEG10250336;	6
FTT_0279c	cydA	291745	293523	-1	1779	cytochrome d terminal oxidase, polypeptide subunit I		DEG10320081; DEG10130267; DEG10180126; DEG10190070; DEG10050391; DEG10250337;	6
FTT_0299	valS	312388	315147	1	2760	Valyl-tRNA synthetase	DEG10120038; DEG10120108; DEG10120199;
FTT_0307	gltX	321536	322942	1	1407	Glutamyl-tRNA synthetase	DEG10120039; DEG10120137;
FTT_0312c	folA	327764	328264	-1	501	dihydrofolate reductase type I	DEG10120040;
FTT_0313	rpsB	328496	329215	1	720	30S ribosomal protein S2	DEG10120041;
FTT_0314	tsf	329237	330106	1	870	protein chain elongation factor EF-Ts	DEG10120042;
FTT_0315	pyrH	330110	330859	1	750	uridylate kinase	DEG10120043;
FTT_0316	frr	330888	331445	1	558	ribosome recycling factor	DEG10120044;
FTT_0317	uppS	331478	332251	1	774	undecaprenyl pyrophosphate synthetase	DEG10120045;
FTT_0318	cdsA	332265	333059	1	795	phosphatidate cytidylyltransferase	DEG10120046;
FTT_0319	dut	333069	333515	1	447	dUTP pyrophosphatase (Deoxyuridine 5'-triphosphate nucleotidohydrolase)	DEG10120047;
FTT_0320	pgsA	333519	334115	1	597	phosphatidylglycerophosphate synthetase	DEG10120048;
FTT_0321	rpsL	334250	334624	1	375	30S ribosomal protein S12	DEG10120049;
FTT_0322	rpsG	334663	335136	1	474	30S ribosomal protein S7	DEG10120050;
FTT_0323	fusA	335151	337265	1	2115	elongation factor G (EF-G)	DEG10120342; DEG10120365; DEG10120051;
FTT_0324	rpsJ	337286	337603	1	318	30S ribosomal protein S10	DEG10120052;
FTT_0325	rplC	337707	338342	1	636	50S ribosomal protein L3	DEG10120053;
FTT_0326	rplD	338372	338995	1	624	50S ribosomal protein L4	DEG10120054;
FTT_0327	rplW	338992	339291	1	300	50S ribosomal protein L23	DEG10120055;
FTT_0328	rplB	339313	340137	1	825	50S ribosomal protein L2	DEG10120056;
FTT_0329	rpsS	340152	340430	1	279	30S ribosomal protein S19	DEG10120057;
FTT_0330	rplV	340446	340781	1	336	50S ribosomal protein L22	DEG10120058;
FTT_0331	rpsC	340796	341464	1	669	30S ribosomal protein S3	DEG10120059;
FTT_0332	rplP	341468	341881	1	414	50S ribosomal protein L16	DEG10120060;
FTT_0333	rpmC	341881	342081	1	201	50S ribosomal protein L29	DEG10120061;
FTT_0334	rpsQ	342094	342345	1	252	30S ribosomal protein S17	DEG10120062;
FTT_0335	rplN	342437	342805	1	369	50S ribosomal protein L14	DEG10120063;
FTT_0336	rplX	342827	343144	1	318	50S ribosomal protein L24	DEG10120064;
FTT_0337	rplE	343156	343695	1	540	50S ribosomal protein L5	DEG10120065;
FTT_0338	rpsN	343714	344019	1	306	30S ribosomal protein S14	DEG10120066;
FTT_0339	rpsH	344036	344434	1	399	30S ribosomal protein S8	DEG10120067;
FTT_0340	rplF	344453	344989	1	537	50S ribosomal protein L6	DEG10120068;
FTT_0341	rplR	345012	345365	1	354	50S ribosomal protein L18	DEG10120069;
FTT_0342	rpsE	345393	345893	1	501	30S ribosomal protein S5	DEG10120070;
FTT_0343	rpmD	345900	346085	1	186	50S ribosomal protein L30	DEG10120071;
FTT_0344	rplO	346092	346523	1	432	50S ribosomal protein L15	DEG10120072;
FTT_0345	secY	346534	347859	1	1326	preprotein translocase, subunit Y, membrane protein	DEG10120073;
FTT_0346	rpmJ	347883	347996	1	114	50S ribosomal protein L36
FTT_0347	rpsM	348113	348469	1	357	30S ribosomal protein S13	DEG10120075;
FTT_0348	rpsK	348509	348898	1	390	30S ribosomal protein S11	DEG10120076;
FTT_0349	rpsD	348920	349540	1	621	30S ribosomal protein S4	DEG10120077;
FTT_0350	rpoA1	349598	350569	1	972	DNA-directed RNA polymerase, alpha subunit	DEG10120307; DEG10120078;
FTT_0351	rplQ	350614	351051	1	438	50S ribosomal protein L17	DEG10120079;
FTT_0365	poxF	365352	366083	1	732	phenol hydroxylase	DEG10120085;
FTT_0366	rpmE	366205	366420	1	216	50S ribosomal protein L31	DEG10120084;
FTT_0367c	gshA	366631	368136	-1	1506	Glutamate--cysteine ligase	DEG10120083;
FTT_0370c	yjeE	370900	371310	-1	411	Nucleotide-binding protein, yjeE	DEG10120082;
FTT_0371c	folC	371288	372469	-1	1182	FolC Bifunctional protein		DEG10420187; DEG10330072; DEG10230069; DEG10170239; DEG10320189; DEG10430349; DEG10200434; DEG10460399; DEG10450003; DEG10410028; DEG10130105; DEG10240379; DEG10030211; DEG10290271; DEG10480154; DEG10190135; DEG10380131; DEG10400246; DEG10220311; DEG10340325; DEG10370122; DEG10160070; DEG10210035; DEG10070126;	24
FTT_0372c	accD	372484	373392	-1	909	Acetyl-CoA carboxylase beta subunit	DEG10120081;
FTT_0373c	ndk	373428	373850	-1	423	nucleoside diphosphate kinase		DEG10150082; DEG10350113; DEG10030162; DEG10290209; DEG10240274; DEG10280006; DEG10410361; DEG10200220; DEG10440036; DEG10460275; DEG10340412; DEG10180383;	12
FTT_0374c	pyrG	373923	375563	-1	1641	CTP synthase	DEG10120080;
FTT_0380c	gdh	382014	383363	-1	1350	NAD(P)-specific glutamate dehydrogenase		DEG10220273; DEG10390162; DEG10240143; DEG10350357;	4
FTT_0384c	psd	385993	386844	-1	852	phosphatidylserine decarboxylase proenzyme	DEG10120120;
FTT_0387	glmU	388990	390357	1	1368	UDP-N-acetylglucosamine pyrophosphorylase/glucosamine-1-phosphate N-acetyltransferase	DEG10120121;
FTT_0388	glmS	390378	392216	1	1839	Glucosamine--fructose-6-phosphate aminotransferase	DEG10120122;
FTT_0393	map	393921	394691	1	771	methionine aminopeptidase	DEG10120124;
FTT_0394	FTT_0394	394693	395541	1	849	hypothetical protein	DEG10120125;
FTT_0397	mtn	398658	399344	1	687	5'-methylthioadenosine\S-adenosylhomocysteine nucleosidase	DEG10120127;
FTT_0400	slt	401240	403216	1	1977	soluble lytic murein transglycosylase		DEG10050301;	1
FTT_0402	dnaE	404585	408064	1	3480	DNA polymerase III alpha subunit	DEG10120128;
FTT_0404	lolC	409479	410741	1	1263	lipoprotein releasing system, subunit C, putative membrane protein	DEG10120129;
FTT_0405	lolD	410734	411429	1	696	lipoprotein releasing system, subunit D, ABC transporter, ATP-binding protein	DEG10120130; DEG10120347; DEG10120209;
FTT_0419	glyQ	433015	433923	1	909	Glycyl-tRNA synthetase alpha chain	DEG10120132;
FTT_0420	murE	434134	435573	1	1440	UDP-N-acetylmuramoylalanyl-D-glutamate--2, 6-diaminopimelate ligase	DEG10120133;
FTT_0422	murF	436365	437723	1	1359	UDP-N--acetylmuramoylalanyl-D-glutamyl-2, 6-diaminopimelate-D-alanyl-D-alanyl ligase	DEG10120135;
FTT_0436c	lpxH	449760	450476	-1	717	UDP-2, 3-diacylglucosamine hydrolase	DEG10120136;
FTT_0448c	glnS	463699	465345	-1	1647	Glutaminyl-tRNA synthetase	DEG10120039; DEG10120137;
FTT_0449	pckA	465490	467082	1	1593	phosphoenolpyruvate carboxykinase		DEG10410098;	1
FTT_0450	mraY	467157	468254	1	1098	Phospho-N-acetylmuramoyl-pentapeptide transferase	DEG10120138;
FTT_0451	murD	468254	469504	1	1251	UDP-N-acetylmuramoylalanine--D-glutamate ligase	DEG10120139;
FTT_0452	ftsW	469514	470719	1	1206	cell division protein FtsW		DEG10240109; DEG10200190; DEG10290365; DEG10330017; DEG10030195; DEG10330156; DEG10270377; DEG10480018; DEG10010260; DEG10440099; DEG10200346; DEG10290099; DEG10190013; DEG10070057; DEG10320067; DEG10450238; DEG10240005; DEG10470367; DEG10230208; DEG10130041; DEG10370070; DEG10320017; DEG10100326; DEG10430045; DEG10180018; DEG10360176; DEG10460376; DEG10030480; DEG10480065; DEG10160153; DEG104104…	48
FTT_0457c	yccK	475119	475433	-1	315	anaerobic sulfite reductase subunit		DEG10480090; DEG10130233; DEG10030272; DEG10330125; DEG10160123; DEG10320106; DEG10150150; DEG10050495;	8
FTT_0458	sspA	475519	476151	1	633	stringent starvation protein A, regulator of transcription	DEG10120141;
FTT_0460	holB	477190	478101	1	912	DNA polymerase III, delta prime subunit	DEG10120142;
FTT_0461	yhbY	478112	478390	1	279	RNA-binding protein		DEG10010187;	1
FTT_0462	hemB	478398	479372	1	975	Delta-aminolevulinic acid dehydratase	DEG10120143;
FTT_0466c	argS	481989	483734	-1	1746	Arginyl-tRNA synthetase	DEG10120144;
FTT_0467	ostA1	483860	486466	1	2607	organic solvent tolerance protein		DEG10190006; DEG10050247; DEG10290313; DEG10410364; DEG10350041; DEG10330008; DEG10310166; DEG10320010; DEG10030082; DEG10480012; DEG10240044; DEG10430191; DEG10110004; DEG10160007; DEG10180011;	15
FTT_0468	surA	486448	487869	1	1422	Peptidyl-prolyl cis-trans isomerase (PPIase)	DEG10120145;
FTT_0472	accB	489944	490417	1	474	Acetyl-CoA carboxylase, biotin carboxyl carrier protein subunit	DEG10120147;
FTT_0473	accC	490482	491837	1	1356	Acetyl-CoA carboxylase, biotin carboxylase subunit	DEG10120148;
FTT_0477c	birA	494680	495462	-1	783	Bifunctional protein, biotin-[acetylCoA carboxylase] holoenzyme synthetase; transcriptional repressor of biotin synthesis (BirA family)	DEG10120185;
FTT_0484	FTT_0484	503405	504124	1	720	hypothetical protein	DEG10120149;
FTT_0510	gyrB	530401	532818	1	2418	DNA gyrase subunit B	DEG10120327; DEG10120150;
FTT_0532c	grxC	553228	554460	-1	1233	Biofunctional protein, glutaredoxin 3 protein/Ribonucleoside-diphosphate reductase, beta subunit	DEG10120231;
FTT_0533c	grxA	554467	554727	-1	261	Glutaredoxin 1	DEG10120231;
FTT_0534c	nrdA	554731	556503	-1	1773	Ribonucleoside-diphosphate reductase, alpha subunit	DEG10120230;
FTT_0535c	mdh	556707	557666	-1	960	lactate dehydrogenase		DEG10460062; DEG10280153; DEG10410050; DEG10020293; DEG10050433; DEG10200456;	6
FTT_0537	FTT_0537	558345	558980	1	636	ubiquinone biosynthesis protein	DEG10120229;
FTT_0548	dnaQ	566858	567550	1	693	DNA polymerase III, epsilon subunit	DEG10120228;
FTT_0557	FTT_0557	575197	575721	1	525	AhpC/TSA family protein
FTT_0559c	cmk	576352	577017	-1	666	cytidylate kinase	DEG10120226;
FTT_0569c	FTT_0569c	586508	587530	-1	1023	conserved hypothetical membrane protein	DEG10120175;
FTT_0578	csdB	596297	597520	1	1224	selenocysteine lyase	DEG10120177;
FTT_0579	FTT_0579	597541	597897	1	357	hesB family protein	DEG10120178;
FTT_0581	coaD	598474	598962	1	489	phosphopantetheine adenylyltransferase	DEG10120179;
FTT_0588	aroA	607810	609087	1	1278	3-phosphoshikimate 1-carboxyvinyltransferase		DEG10260011; DEG10470245; DEG10250635; DEG10320092; DEG10310115; DEG10200439; DEG10410020; DEG10450051; DEG10400055;	9
FTT_0592	cynT	611223	611909	1	687	carbonic anhydrase		DEG10330029; DEG10190022; DEG10160028; DEG10280035; DEG10480028; DEG10180031; DEG10320028; DEG10400367;	8
FTT_0595c	rubA	613746	613916	-1	171	Rubredoxin	DEG10120243;
FTT_0598c	FTT_0598c	616158	617438	-1	1281	Sodium-dicarboxylate symporter family protein		DEG10130260; DEG10300028; DEG10470466; DEG10300114;	4
FTT_0607	ispG	625340	626557	1	1218	1-hydroxy-2-methyl-2-(E)-butenyl 4-diphosphate synthase	DEG10120242;
FTT_0616c	FTT_0616c	635666	636172	-1	507	cconserved hypothetical protein	DEG10120241;
FTT_0627	hupB	647057	647329	1	273	Histone-like protein HU form B		DEG10050470; DEG10410353; DEG10390168; DEG10310117; DEG10220284; DEG10070062; DEG10170193; DEG10080144; DEG10280226; DEG10010160; DEG10250582; DEG10100477; DEG10210064; DEG10420107; DEG10400579; DEG10030251;	16
FTT_0629	miaA	648872	649798	1	927	tRNA delta(2)-isopentenylpyrophosphate transferase	DEG10120240;
FTT_0636	engB	655448	656041	1	594	ATP/GTP-binding protein	DEG10120239;
FTT_0646c	FTT_0646c	667306	668565	-1	1260	hypothetical membrane protein	DEG10120238;
FTT_0653	lipA	673236	674219	1	984	lipoic acid synthetase	DEG10120237;
FTT_0658	ruvA	677567	678220	1	654	holliday junction DNA helicase, subunit A		DEG10350352; DEG10170234; DEG10420301; DEG10220179; DEG10030355; DEG10410191; DEG10390102; DEG10300026; DEG10070007;	9
FTT_0674	prsA	692007	692975	1	969	Ribose-phosphate pyrophosphokinase	DEG10120236;
FTT_0675	rplY	693075	693365	1	291	50S ribosomal protein L25	DEG10120235;
FTT_0680c	pth	697710	698285	-1	576	Peptidyl-tRNA hydrolase	DEG10120234;
FTT_0684c	sthA	700878	702293	-1	1416	soluble pyridine nucleotide transhydrogenase	DEG10120319; DEG10120189;
FTT_0690c	lplA	708031	708933	-1	903	Lipoate-protein ligase A	DEG10120233;
FTT_0691	tyrS	709046	710236	1	1191	Tyrosyl-tRNA synthetase	DEG10120232;
FTT_0696	FTT_0696	715529	715879	1	351	hypothetical protein
FTT_0697	ftsI	715872	717566	1	1695	penicillin binding protein (peptidoglycan synthetase)	DEG10120151;
FTT_0698	rpsO	717672	717938	1	267	30S ribosomal protein S15	DEG10120152;
FTT_0699	pnp	717995	720076	1	2082	polyribonucleotide nucleotidyltransferase		DEG10200007; DEG10450007; DEG10020139; DEG10180469; DEG10350077; DEG10270500; DEG10250540; DEG10240084; DEG10260064; DEG10130071; DEG10290116; DEG10360265; DEG10460021; DEG10410107;	14
FTT_0700	FTT_0700	720082	720432	1	351	conserved hypothetical protein	DEG10120153; DEG10120178;
FTT_0709	eno	727627	728997	1	1371	Enolase (2-phosphoglycerate dehydratase)	DEG10120154;
FTT_0710	ftsB	729005	729295	1	291	cell division protein		DEG10290296;	1
FTT_0711	ispD	729285	729974	1	690	2-C-methyl-D-erythritol 4-phosphate cytidylyltransferase	DEG10120155;
FTT_0712c	sdaC1	729979	731241	-1	1263	serine transporter		DEG10470282;	1
FTT_0743	FTT_0743	766572	767387	1	816	conserved hypothetical protein
FTT_0764	glyS	782778	784862	1	2085	Glycyl-tRNA synthetase beta subunit	DEG10120174;
FTT_0769	secA	788287	791007	1	2721	preprotein translocase, subunit A	DEG10120164;
FTT_0772	rplU	793076	793390	1	315	50S ribosomal protein L21	DEG10120165;
FTT_0773	rpmA	793421	793675	1	255	50S ribosomal protein L27	DEG10120166;
FTT_0782	fabI	801553	802335	1	783	Enoyl-[acyl-carrier-protein] reductase (NADH)	DEG10120274;
FTT_0789	rpe	807002	807670	1	669	D-ribulose-phosphate 3-epimerase		DEG10360029; DEG10430114; DEG10070087; DEG10290060; DEG10050179; DEG10400162; DEG10130116; DEG10150022; DEG10200023; DEG10070227; DEG10180517; DEG10170139; DEG10220096; DEG10280217; DEG10410466; DEG10270256; DEG10250268; DEG10080276;	18
FTT_0801c	FTT_0801c	819627	820733	-1	1107	Carbohydrate/purine kinase pfkB family protein
FTT_0808	spoT	827816	829939	1	2124	Guanosine-3'5'-bis(Diphosphate) 3'-pyrophosphohydrolase/(p)ppGpp synthase	DEG10120273;
FTT_0811c	murG	830897	832012	-1	1116	UDP-N-acetylglucosamine--N-acetylmuramyl-(pentape ptide) pyrophosphoryl-undecaprenol N-acetylglucosamine transferase	DEG10120272;
FTT_0817	thrS	835100	837004	1	1905	Threonyl-tRNA synthetase	DEG10120270;
FTT_0818	infC	837080	837547	1	468	translation initiation factor IF-3	DEG10120269;
FTT_0819	rpmI	837590	837787	1	198	50S ribosomal protein L35	DEG10120268;
FTT_0820	rplT	837823	838179	1	357	50S ribosomal protein L20	DEG10120267;
FTT_0833	ispH	849840	850796	1	957	IspH protein	DEG10120094;
FTT_0835	FTT_0835	851169	851990	1	822	CDP-alcohol phosphatidyltransferase	DEG10120095;
FTT_0837	tolQ	852360	853079	1	720	TolQ protein	DEG10120096;
FTT_0838	tolR	853089	853535	1	447	TolR protein	DEG10120097;
FTT_0839	tolA	853522	854433	1	912	tolA protein
FTT_0840	tolB	854433	855752	1	1320	TolB protein precursor		DEG10350341; DEG10410196; DEG10030352; DEG10450320; DEG10050132; DEG10200393; DEG10460104; DEG10360047; DEG10150233;	9
FTT_0842	FTT_0842	856026	856649	1	624	Peptidoglycan-associated lipoprotein		DEG10450319; DEG10200392; DEG10460105; DEG10410197; DEG10030351;	5
FTT_0856c	ubiA	868531	869385	-1	855	4-hydroxybenzoate octaprenyltransferase	DEG10120104;
FTT_0859c	FTT_0859c	870754	871077	-1	324	hypothetical protein
FTT_0876c	aroC	884781	885839	-1	1059	chorismate synthase		DEG10080112; DEG10050092; DEG10470246; DEG10130248; DEG10330069; DEG10470139; DEG10400050; DEG10360070; DEG10410213; DEG10250499; DEG10280523; DEG10450068; DEG10100412; DEG10200378;	14
FTT_0892	folD	900247	901095	1	849	methylenetetrahydrofolate dehydrogenase/methenyltetrahydrofolate cyclohydrolase putative bifunctional protein	DEG10120105;
FTT_0897	purK	905875	906972	1	1098	phosphoribosylaminoimidazole carboxylase, ATPase subunit		DEG10350046; DEG10440131; DEG10410493; DEG10280350; DEG10250651; DEG10400360; DEG10050583;	7
FTT_0900	FTT_0900	909502	909873	1	372	conserved hypothetical membrane protein
FTT_0906c	topA	913713	916007	-1	2295	DNA topoisomerase I		DEG10240001; DEG10380140; DEG10460196; DEG10220157; DEG10250713; DEG10450129; DEG10020129; DEG10320157; DEG10050215; DEG10050491; DEG10110077; DEG10290253; DEG10480116; DEG10010128; DEG10130083; DEG10100575; DEG10430081; DEG10180221; DEG10200333; DEG10400352; DEG10360108; DEG10190108; DEG10060097; DEG10070067; DEG10210116; DEG10140176; DEG10270641; DEG10170154;	28
FTT_0913	FTT_0913	920784	921251	1	468	hypothetical protein
FTT_0914c	lspA	921246	921731	-1	486	lipoprotein signal peptidase II	DEG10120107;
FTT_0915c	ileS	921718	924525	-1	2808	Isoleucyl-tRNA synthetase	DEG10120038; DEG10120108; DEG10120199;
FTT_0916c	ribF	924618	925538	-1	921	riboflavin biosynthesis protein RibF	DEG10120109;
FTT_0917	maeA	925689	927503	1	1815	NAD-dependent malic enzyme		DEG10020200;	1
FTT_0924	FTT_0924	935772	936170	1	399	hypothetical membrane protein
FTT_0925	fmt	936175	937116	1	942	Methionyl-tRNA formyltransferase	DEG10120183;
FTT_0926	gshB	937120	938094	1	975	glutathione synthetase		DEG10280084; DEG10410086; DEG10180440;	3
FTT_0927	hemL	938084	939379	1	1296	Glutamate-1-semialdehyde-2, 1-aminomutase	DEG10120184;
FTT_0937c	bioB	948397	949338	-1	942	biotin synthase		DEG10030230; DEG10250317; DEG10400114; DEG10050367; DEG10130251;	5
FTT_0942c	folK	953366	954631	-1	1266	2-amino-4-hydroxy-6-hydroxymethyldihydropteridine pyrophosphokinase/dihydropteroate synthase	DEG10120187;
FTT_0943c	folB	954633	954986	-1	354	dihydroneopterin aldolase	DEG10120188;
FTT_0951c	folE	963398	964018	-1	621	GTP cyclohydrolase		DEG10030711; DEG10420186; DEG10320185; DEG10280087; DEG10340407; DEG10080156; DEG10270635; DEG10400408; DEG10480148; DEG10220138; DEG10190130; DEG10230265; DEG10100568; DEG10330080; DEG10450187; DEG10290375; DEG10430284; DEG10250703; DEG10410422; DEG10180344; DEG10210036; DEG10130298; DEG10160077; DEG10460175; DEG10070127;	25
FTT_0964c	ffh	975474	976850	-1	1377	signal recognition particle protein	DEG10120343; DEG10120191;
FTT_0966	infA	978193	978411	1	219	translation initiation factor IF	DEG10120192;
FTT_0968c	FTT_0968c	979373	980788	-1	1416	amino acid antiporter		DEG10350188; DEG10350459;	2
FTT_0969c	trkA	980853	982226	-1	1374	potassium uptake protein TrkA	DEG10120193;
FTT_0971	FTT_0971	982796	984241	1	1446	ABC transporter	DEG10120194;
FTT_0972	FTT_0972	984280	985029	1	750	ABC transporter	DEG10120130; DEG10120195; DEG10120209;
FTT_0973	FTT_0973	985033	986187	1	1155	conserved hypothetical protein	DEG10120196;
FTT_0986	FTT_0986	995821	996231	1	411	conserved hypothetical protein	DEG10120198;
FTT_0990	leuS	998929	1001370	1	2442	Leucyl-tRNA synthetase	DEG10120038; DEG10120108; DEG10120199;
FTT_0994c	FTT_0994c	1003789	1004649	-1	861	MRP like protein	DEG10120200;
FTT_1002c	pheT	1012720	1015092	-1	2373	Phenylalanyl-tRNA synthetase, beta subunit	DEG10120201;
FTT_1003c	pheS	1015113	1016126	-1	1014	Phenylalanyl-tRNA synthetase, alpha subunit	DEG10120202;
FTT_1013c	ruvB	1023158	1024204	-1	1047	holliday junction DNA helicase, subunit B	DEG10120207;
FTT_1018c	dxs	1026713	1028560	-1	1848	1-deoxy-D-xylulose 5-phosphate synthase	DEG10120208;
FTT_1019c	guaA	1028642	1030192	-1	1551	GMP synthase (glutamine-hydrolyzing)		DEG10270597; DEG10280158; DEG10170020; DEG10080069; DEG10130295; DEG10240249; DEG10130018; DEG10400045; DEG10120208; DEG10220125; DEG10410253; DEG10020024; DEG10440007; DEG10050104; DEG10280368; DEG10250666; DEG10360157; DEG10450024; DEG10350246; DEG10390073; DEG10100534;	21
FTT_1021c	truA	1031880	1032656	-1	777	tRNA pseudouridine synthase A		DEG10440026; DEG10100545; DEG10060153; DEG10050599; DEG10250674; DEG10400551;	6
FTT_1024c	yhbG	1035146	1035877	-1	732	ABC transporter	DEG10120130; DEG10120195; DEG10120347; DEG10120209;
FTT_1025c	FTT_1025c	1035951	1036784	-1	834	hypothetical protein	DEG10120210;
FTT_1026c	FTT_1026c	1036771	1037397	-1	627	hypothetical protein	DEG10120211;
FTT_1028c	ppa	1038044	1038565	-1	522	inorganic pyrophosphatase	DEG10120212;
FTT_1029	dacD	1038722	1040056	1	1335	D-alanyl-D-alanine carboxypeptidase (Penicillin binding protein) family protein		DEG10410383; DEG10280071; DEG10470115;	3
FTT_1030	FTT_1030	1040089	1040373	1	285	conserved hypothetical protein
FTT_1031	lipB	1040383	1041003	1	621	Lipoate-protein ligase B	DEG10120213;
FTT_1035c	rpoD	1046441	1048174	-1	1734	RNA polymerase sigma-70 factor	DEG10120214; DEG10120244;
FTT_1036c	dnaG	1048194	1050011	-1	1818	DNA primase	DEG10120215;
FTT_1038c	rpsU	1050539	1050736	-1	198	30S ribosomal protein S21	DEG10120172;
FTT_1039	dacB1	1050992	1052395	1	1404	D-alanyl-D-alanine carboxypeptidase (Penicillin binding protein) family protein		DEG10050480;	1
FTT_1044c	ispB	1055079	1056056	-1	978	Octaprenyl-diphosphate synthase	DEG10120216;
FTT_1051c	FTT_1051c	1061830	1061994	-1	165	hypothetical protein
FTT_1055c	FTT_1055c	1064854	1065279	-1	426	hypothetical protein	DEG10120220;
FTT_1056c	rluB	1065279	1066094	-1	816	ribosomal large subunit pseudouridine synthase B		DEG10050444; DEG10220254; DEG10270327; DEG10100297; DEG10250360; DEG10230257; DEG10180218; DEG10340427; DEG10390153;	9
FTT_1059c	dnaB	1068125	1069522	-1	1398	Replicative DNA helicase	DEG10120221;
FTT_1061c	rpsR	1070084	1070302	-1	219	30S ribosomal protein S18	DEG10120222;
FTT_1062c	rpsF	1070318	1070653	-1	336	30S ribosomal protein S6	DEG10120223;
FTT_1063	hemF	1071331	1072257	1	927	Coproporphyinogen III oxidase	DEG10120224;
FTT_1088c	FTT_1088c	1097857	1098603	-1	747	hypothetical protein		DEG10050156; DEG10130117;	2
FTT_1096c	alaS	1105416	1108013	-1	2598	Alanyl-tRNA synthetase	DEG10120181;
FTT_1112c	rpoH	1122307	1123185	-1	879	RNA polymerase sigma-32 factor	DEG10120214; DEG10120244;
FTT_1113c	FTT_1113c	1123209	1123739	-1	531	hypothetical protein
FTT_1114c	secF	1123771	1124715	-1	945	preprotein translocase subunit F	DEG10120246; DEG10120245;
FTT_1115c	secD	1124734	1126671	-1	1938	preprotein translocase subunit D	DEG10120246; DEG10120245;
FTT_1116c	yajC	1126728	1127084	-1	357	preprotein translocase family protein	DEG10120247;
FTT_1123	ygiH	1133213	1133827	1	615	conserved hypothetical protein	DEG10120248;
FTT_1128	ispF	1138435	1138914	1	480	2C-methyl-D-erythritol 2, 4-cyclodiphosphate synthase	DEG10120249;
FTT_1129c	FTT_1129c	1138919	1140604	-1	1686	conserved hypothetical protein		DEG10430421; DEG10170105; DEG10010102; DEG10130458;	4
FTT_1138	hemH	1150231	1151232	1	1002	Ferrochelatase	DEG10120250;
FTT_1147c	dfp	1157636	1158811	-1	1176	4'-phosphopantothenoylcysteine decarboxylase, phosphopantothenoylcysteine synthetase	DEG10120254;
FTT_1152	FTT_1152	1166334	1166717	1	384	hypothetical protein
FTT_1155c	aroK	1168142	1168672	-1	531	shikimate kinase I	DEG10120256;
FTT_1161	adk	1173477	1174133	1	657	adenylate kinase	DEG10120257;
FTT_1164c	era	1177905	1178798	-1	894	GTP-binding protein	DEG10120258; DEG10120110;
FTT_1165c	aspC2	1178912	1180105	-1	1194	aspartate aminotransferase		DEG10470142; DEG10250056; DEG10270302; DEG10340198; DEG10250322; DEG10400661; DEG10270058; DEG10100035; DEG10100259; DEG10280385; DEG10270620; DEG10410506; DEG10440080; DEG10250687; DEG10470435;	15
FTT_1167c	FTT_1167c	1180925	1181563	-1	639	glycoprotease family protein	DEG10120259;
FTT_1169	FTT_1169	1182763	1183635	1	873	GTP-binding protein	DEG10120260;
FTT_1185c	FTT_1185c	1201508	1201939	-1	432	conserved hypothetical protein	DEG10120261;
FTT_1186	smpB	1202014	1202487	1	474	SsrA (tmRNA)-binding protein		DEG10060046; DEG10220298; DEG10340345; DEG10410283; DEG10300083; DEG10170083; DEG10140135; DEG10400451; DEG10050343; DEG10020075;	10
FTT_1197c	murI	1214431	1215228	-1	798	glutamate racemase	DEG10120263;
FTT_1205	gidA	1223517	1225400	1	1884	glucose inhibited division protein A	DEG10120264;
FTT_1207	FTT_1207	1225818	1227188	1	1371	hypothetical membrane protein	DEG10120266;
FTT_1208	rpiA	1227190	1227864	1	675	Ribose 5-phospate isomerase A		DEG10130193; DEG10410238; DEG10240289; DEG10320235; DEG10160201; DEG10050154; DEG10450177; DEG10170339; DEG10330204; DEG10150010; DEG10360012; DEG10030499; DEG10430224; DEG10400158; DEG10200325;	15
FTT_1217c	visC	1235593	1236828	-1	1236	monooxygenase family protein	DEG10120276; DEG10120275;
FTT_1218c	ubiH	1236818	1238029	-1	1212	2-octaprenyl-6-methoxyphenyl hydroxylase	DEG10120276; DEG10120275;
FTT_1219c	FTT_1219c	1238038	1238574	-1	537	conserved hypothetical protein		DEG10290082; DEG10180434;	2
FTT_1225c	FTT_1225c	1241886	1242215	-1	330	hypothetical protein	DEG10120277;
FTT_1226c	iscS	1242208	1243383	-1	1176	cysteine desulfarase	DEG10120177;
FTT_1227	rne	1243633	1246290	1	2658	Ribonuclease E	DEG10120278;
FTT_1228	lgt	1246305	1247111	1	807	prolipoprotein diacylglyceryl transferase	DEG10120279;
FTT_1229	thyA	1247096	1247920	1	825	thymidylate synthase	DEG10120280;
FTT_1231	mesJ	1249168	1250364	1	1197	PP-loop family protein	DEG10120282;
FTT_1241	glyA	1260815	1262068	1	1254	serine hydroxymethyltransferase	DEG10120284;
FTT_1244c	yfiO	1265424	1266248	-1	825	conserved hypothetical lipoprotein		DEG10410433; DEG10290312; DEG10160177; DEG10320211; DEG10240280; DEG10130352; DEG10030152; DEG10330180; DEG10190154; DEG10200289; DEG10480176; DEG10460353;	12
FTT_1269c	dnaK	1290709	1292637	-1	1929	Chaperone protein dnaK (heat shock protein family 70 protein)		DEG10170214; DEG10460052; DEG10290207; DEG10420042; DEG10250060; DEG10220194; DEG10290096; DEG10240157; DEG10160001; DEG10360275; DEG10210188; DEG10200006; DEG10270062; DEG10080013; DEG10180385; DEG10380203; DEG10410089; DEG10240216; DEG10130207; DEG10100038; DEG10280144; DEG10330001; DEG10370193; DEG10400642; DEG10060246; DEG10230317; DEG10140074; DEG10400671; DEG10050129; DEG10110001; DEG100201…	35
FTT_1270c	grpE	1292738	1293325	-1	588	Chaperone protein grpE (heat shock protein family 70 cofactor)		DEG10170215; DEG10030175; DEG10310100; DEG10420041; DEG10480182; DEG10400524; DEG10340215; DEG10080014; DEG10200028; DEG10160184; DEG10320218; DEG10380204; DEG10410088; DEG10330186; DEG10190159; DEG10110152; DEG10280145; DEG10370194; DEG10240156; DEG10150290; DEG10430359; DEG10290143; DEG10180409; DEG10350347; DEG10130499;	25
FTT_1271	mltA	1293414	1294580	1	1167	Membrane-bound lytic murein transglycosylase A (MLT) family protein		DEG10260056; DEG10050051;	2
FTT_1272	FTT_1272	1294573	1295757	1	1185	conserved hypothetical protein	DEG10120286;
FTT_1273	rplM	1295869	1296324	1	456	50S ribosomal subunit protein L13	DEG10120287;
FTT_1274	rpsI	1296331	1296729	1	399	30S ribosomal protein S9	DEG10120288;
FTT_1275	mglA	1296789	1297406	1	618	macrophage growth locus, subunit A
FTT_1280c	ptsN	1300377	1300832	-1	456	PEP-dependent sugar phosphotransferase system (PTS) family protein	DEG10120289;
FTT_1281c	yhbH	1300869	1301165	-1	297	Sigma-54 modulation protein	DEG10120290;
FTT_1283	trmE	1301535	1302887	1	1353	tRNA modification GTPase trmE family protein	DEG10120110;
FTT_1287	cbs	1305421	1306344	1	924	cystathionine beta-synthase (cystein synthase)	DEG10120293;
FTT_1290	metG	1314025	1316049	1	2025	Methionyl-tRNA synthetase	DEG10120117;
FTT_1296	ubiE	1320592	1321344	1	753	menaquinone biosynthesis methyltransferase	DEG10120116;
FTT_1297	FTT_1297	1321328	1321933	1	606	hypothetical protein	DEG10120115;
FTT_1298	ubiB	1321926	1323584	1	1659	2-polyprenylphenol 6-hydroxylase	DEG10120114;
FTT_1302	FTT_1302	1325075	1325905	1	831	hypothetical protein	DEG10120113;
FTT_1304c	murB	1326861	1327709	-1	849	UDP-N-acetylenolpyruvoylglucosamine reductase	DEG10120112;
FTT_1305c	murA	1327717	1329051	-1	1335	UDP-N-acetylglucosamine 1-carboxyvinyltransferase	DEG10120111;
FTT_1306c	engA	1328990	1330387	-1	1398	GTP-binding protein	DEG10120110;
FTT_1310c	hflB	1332931	1334847	-1	1917	ATP-dependent metalloprotease	DEG10120163;
FTT_1315c	pgi	1340444	1342066	-1	1623	Glucose-6-phosphate isomerase	DEG10120162;
FTT_1316c	FTT_1316c	1342053	1342706	-1	654	thiamine pyrophospokinase	DEG10120161;
FTT_1317c	guaB	1342772	1344232	-1	1461	Inosine-5-monophosphate dehydrogenase		DEG10250667; DEG10400456; DEG10450049; DEG10270598; DEG10220288; DEG10270599; DEG10350247; DEG10360158; DEG10280044; DEG10020023; DEG10430436; DEG10070111; DEG10470004; DEG10080148; DEG10250668; DEG10010005; DEG10100536; DEG10150086; DEG10240247; DEG10410252; DEG10310139; DEG10130475; DEG10460174;	23
FTT_1319	FTT_1319	1345938	1347020	1	1083	Permease YjgP/YjgQ family protein	DEG10120160;
FTT_1320	FTT_1320	1347020	1348081	1	1062	Permease YjgP/YjgQ family protein	DEG10120159;
FTT_1329	gpmI	1357287	1358825	1	1539	2,3-bisphosphoglycerate-independent phosphoglycerate mutase	DEG10120158;
FTT_1330	serS	1358840	1360120	1	1281	Seryl-tRNA synthetase	DEG10120157;
FTT_1332	FTT_1332	1361207	1362466	1	1260	polysaccharide biosynthesis protein (export protein)	DEG10120156;
FTT_1335	cydD	1363584	1365365	1	1782	ABC transporter, ATP-binding and membrane protein	DEG10120130; DEG10120347;
FTT_1336	cydC	1365362	1367011	1	1650	ABC transporter, ATP-binding and membrane protein	DEG10120130; DEG10120347;
FTT_1366c	pyk	1411283	1412719	-1	1437	pyruvate kinase		DEG10140083; DEG10470411; DEG10300074; DEG10270310; DEG10060183; DEG10400023; DEG10070152; DEG10380153; DEG10370139; DEG10170252; DEG10050566; DEG10470278; DEG10020196; DEG10420166; DEG10210090; DEG10250333; DEG10100271;	17
FTT_1367c	pgk	1412735	1413913	-1	1179	phosphogylcerate kinase		DEG10130237; DEG10100233; DEG10010240; DEG10290093; DEG10140086; DEG10160203; DEG10230087; DEG10320237; DEG10340353; DEG10370204; DEG10170078; DEG10070030; DEG10330206; DEG10210041; DEG10420277; DEG10400282; DEG10220080; DEG10050168; DEG10060241; DEG10480197; DEG10430189; DEG10030088; DEG10180437; DEG10270262; DEG10250275; DEG10020071; DEG10410173; DEG10190170;	28
FTT_1368c	gapA	1413932	1414978	-1	1047	Glyceraldehyde-3-phosphate dehydrogenase		DEG10210197; DEG10340137; DEG10430297; DEG10100232; DEG10270261; DEG10020194; DEG10280266; DEG10220016; DEG10230289; DEG10370037; DEG10410174; DEG10430169; DEG10460126; DEG10250274; DEG10170077; DEG10160091; DEG10480132; DEG10400436; DEG10130309; DEG10060242; DEG10420278; DEG10050001; DEG10180303; DEG10190123; DEG10380032; DEG10360021; DEG10130176; DEG10140018; DEG10320124; DEG10330093; DEG103101…	33
FTT_1369c	tktA	1414971	1416962	-1	1992	Transketolase		DEG10170174; DEG10390218; DEG10100237; DEG10270265; DEG10290092; DEG10280265; DEG10220364; DEG10470309; DEG10160204; DEG10450324; DEG10460127; DEG10330207; DEG10020147; DEG10240134; DEG10430187; DEG10440081; DEG10010146; DEG10400148; DEG10180438; DEG10140193; DEG10350363; DEG10360020; DEG10050368; DEG10250277; DEG10200450;	25
FTT_1371	rmpF	1417649	1417831	1	183	50S ribosomal protein L32	DEG10120294;
FTT_1372	plsX	1417930	1418976	1	1047	fatty acid/phospholipid synthesis protein lsX	DEG10120295;
FTT_1373	fabH	1419073	1420044	1	972	3-oxoacyl-[acyl carrier protein] synthase III	DEG10120296;
FTT_1374	FTT_1374	1420092	1421012	1	921	malonyl coA-acyl carrier protein transacylase	DEG10120297;
FTT_1375	fabG	1421026	1421769	1	744	3-oxoacyl-(acyl-carrier-protein) reductase	DEG10120206; DEG10120252; DEG10120298;
FTT_1376	acpP	1421865	1422149	1	285	acyl carrier protein	DEG10120299;
FTT_1377	fabF	1422229	1423488	1	1260	3-oxoacyl-[acyl-carrier-protein] synthase II	DEG10120300;
FTT_1387c	ligN	1431189	1433225	-1	2037	DNA ligase	DEG10120301;
FTT_1409c	FTT_1409c	1458812	1459228	-1	417	conservered hypothetical protein	DEG10120304;
FTT_1412	proS	1463060	1464757	1	1698	Prolyl-tRNA synthetase	DEG10120305;
FTT_1418c	nusB	1468913	1469338	-1	426	N utilisation substance protein B		DEG10150059; DEG10320055; DEG10160168; DEG10240168; DEG10480055; DEG10360183; DEG10330171; DEG10180077;	8
FTT_1432c	ppnK	1479294	1480184	-1	891	inorganic phosphate/ATP-NAD kinase	DEG10120306;
FTT_1442c	rpoA2	1488773	1489729	-1	957	DNA-directed RNA polymerase, alpha subunit	DEG10120307; DEG10120078;
FTT_1446	rho	1492777	1494039	1	1263	transcription termination factor Rho	DEG10120308;
FTT_1451c	wbtL	1500602	1501486	-1	885	Glucose-1-phosphate thymidylyltransferase		DEG10100521; DEG10390056; DEG10420194; DEG10470382; DEG10270583; DEG10380122; DEG10370115; DEG10220102; DEG10230104; DEG10080104; DEG10060367; DEG10100033; DEG10250647; DEG10250055; DEG10350224; DEG10340382; DEG10150320; DEG10270057; DEG10360310;	19
FTT_1452c	wbtK	1501511	1502371	-1	861	Glycosyltransferase		DEG10380098; DEG10370097;	2
FTT_1453c	wzx	1502364	1503851	-1	1488	O-antigen flippase
FTT_1454c	wbtJ	1503856	1504581	-1	726	formyl transferase		DEG10350179;	1
FTT_1455c	wbtI	1504578	1505660	-1	1083	sugar transamine/perosamine synthetase		DEG10240265; DEG10360122; DEG10430017; DEG10350106; DEG10070101; DEG10410479; DEG10310059; DEG10400014; DEG10200445; DEG10260042;	10
FTT_1456c	wbtH	1505653	1507539	-1	1887	asparagine synthase		DEG10470159; DEG10350430; DEG10100345; DEG10250431; DEG10470103; DEG10270393;	6
FTT_1457c	wbtG	1507539	1508639	-1	1101	glycosyl transferase
FTT_1459c	wbtF	1509882	1510853	-1	972	NAD dependent epimerase		DEG10150056; DEG10380123; DEG10330290; DEG10230103; DEG10160286; DEG10270638; DEG10350314; DEG10250680; DEG10470320; DEG10070219; DEG10370116; DEG10480265; DEG10260045; DEG10420192; DEG10100550; DEG10310150; DEG10100573; DEG10400080; DEG10420291; DEG10220105; DEG10070200; DEG10360184; DEG10270608; DEG10440005; DEG10200329; DEG10060094; DEG10360308; DEG10050317; DEG10250709;	29
FTT_1460c	wbtE	1510853	1512163	-1	1311	UDP-glucose/GDP-mannose dehydrogenase		DEG10430014; DEG10130012; DEG10360125; DEG10070119; DEG10410488; DEG10350316; DEG10460388; DEG10240186;	8
FTT_1461c	wbtD	1512181	1513272	-1	1092	galacturonosyl transferase		DEG10050620; DEG10100494; DEG10250600; DEG10320078;	4
FTT_1470c	gmk	1521774	1522346	-1	573	guanylate kinase	DEG10120168;
FTT_1472c	ppiC	1524237	1524515	-1	279	Peptidyl-prolyl cis-trans isomerase.		DEG10470096; DEG10010089; DEG10300032;	3
FTT_1483c	lpd	1532885	1534297	-1	1413	dihydrolipoamide dehydrogenase	DEG10120319; DEG10120189;
FTT_1484c	aceF	1534311	1536206	-1	1896	pyruvate dehydrogenase, E2 component	DEG10120351;
FTT_1485c	aceE	1536224	1538905	-1	2682	pyruvate dehydrogenase, E1 component		DEG10270405; DEG10160025; DEG10240210; DEG10330026; DEG10250444;	5
FTT_1486c	FTT_1486c	1539205	1540341	-1	1137	conserved hypothetical protein	DEG10120320;
FTT_1487	coaE	1540469	1541083	1	615	Dephospho-CoA kinase		DEG10100276; DEG10150266; DEG10340171; DEG10320025; DEG10160024; DEG10200002; DEG10380060; DEG10210144; DEG10070053; DEG10240118; DEG10290066; DEG10400063; DEG10030488; DEG10010210; DEG10330025; DEG10480026; DEG10360246; DEG10080143; DEG10230316; DEG10270314; DEG10180027; DEG10170251; DEG10370062; DEG10250340; DEG10130055; DEG10410079; DEG10420241;	27
FTT_1488	trpS	1541380	1542384	1	1005	Tryptophanyl-tRNA synthetase	DEG10120321;
FTT_1489	FTT_1489	1542386	1543111	1	726	hypothetical protein
FTT_1498c	accA	1551112	1552059	-1	948	Acetyl-coenzyme A carboxylase carboxyl transferase subunit alpha	DEG10120322;
FTT_1526c	idh	1582649	1584892	-1	2244	isocitrate dehydrogenase	DEG10120309;
FTT_1556c	lepB	1617874	1618737	-1	864	signal peptidase I	DEG10120310;
FTT_1557c	FTT_1557c	1618742	1619428	-1	687	Two-component response regulator		DEG10030155; DEG10170009; DEG10380148; DEG10460050; DEG10200470; DEG10340401; DEG10380065; DEG10010263; DEG10440057; DEG10350236; DEG10420126; DEG10270578; DEG10410514; DEG10260070; DEG10300096; DEG10400471; DEG10250167; DEG10250148; DEG10310158; DEG10280043; DEG10210141; DEG10200371; DEG10470455; DEG10460027; DEG10130462; DEG10450260; DEG10460124; DEG10230052; DEG10050626; DEG10230116; DEG104003…	52
FTT_1561	kdtA	1622819	1624114	1	1296	3-Deoxy-D-manno-octulosonic-acid transferase		DEG10460202; DEG10480267; DEG10160283; DEG10110198; DEG10450060; DEG10200043; DEG10410205; DEG10030029; DEG10320301; DEG10430432; DEG10190246; DEG10150301; DEG10390055; DEG10230161; DEG10330287; DEG10310091; DEG10080163; DEG10290389; DEG10220101; DEG10340493; DEG10360289; DEG10180536; DEG10050211; DEG10130471; DEG10240167;	25
FTT_1568c	lpxB	1629617	1630759	-1	1143	Lipid-A-disaccharide synthase	DEG10120311;
FTT_1569c	lpxA	1630759	1631538	-1	780	Acyl-(acyl-carrier-protein)--UDP-N-acetylglucosam ine O-acyltransferase	DEG10120312;
FTT_1570c	fabZ	1631541	1632032	-1	492	(3R)-hydroxymyristoyl-(acyl-carrier protein) dehydratase	DEG10120313;
FTT_1571c	lpxD1	1632047	1633060	-1	1014	UDP-3-O-[3-hydroxymyristoyl] glucosamine N-acyltransferase	DEG10120314;
FTT_1572c	ompH	1633079	1633582	-1	504	outer membrane protein OmpH	DEG10120315;
FTT_1573c	FTT_1573c	1633718	1636096	-1	2379	outer membrane protein	DEG10120316;
FTT_1574c	dxr	1636102	1637259	-1	1158	1-deoxy-D-xylulose 5-phosphate reductoisomerase	DEG10120317;
FTT_1575c	gyrA	1637265	1639871	-1	2607	DNA gyrase, subunit A	DEG10120126; DEG10120318;
FTT_1590c	ubiG	1652791	1653486	-1	696	3-demethylubiquinone-9 3-methyltransferase	DEG10120091;
FTT_1600c	fumA	1666398	1667912	-1	1515	fumerate hydratase	DEG10120093;
FTT_1603	rpmB	1671314	1671550	1	237	50S ribosomal protein L28		DEG10130084; DEG10240064; DEG10480269; DEG10290374; DEG10150325; DEG10030026; DEG10340290; DEG10330285; DEG10450314; DEG10190248; DEG10280227; DEG10160281; DEG10430082; DEG10120093; DEG10320303;	15
FTT_1607	minE	1673320	1673592	1	273	cell division topological specificity factor protein
FTT_1616	cysS	1679445	1680839	1	1395	Cysteinyl-tRNA synthetase	DEG10120089;
FTT_1630c	putP	1693525	1694991	-1	1467	Sodium/proline permease		DEG10050339;	1
FTT_1633c	FTT_1633c	1696950	1698404	-1	1455	amino acid transporter		DEG10470068; DEG10080173; DEG10470067; DEG10470053; DEG10470259; DEG10170247;	6
FTT_1634c	FTT_1634c	1698652	1699320	-1	669	hypothetical membrane protein	DEG10120088;
FTT_1635	ftsK	1699442	1701943	1	2502	cell division protein		DEG10320089; DEG10470421; DEG10470188; DEG10270494; DEG10130148; DEG10470328; DEG10190073; DEG10370056; DEG10250533; DEG10230298; DEG10200461; DEG10330140; DEG10220084; DEG10030370; DEG10270604; DEG10100436; DEG10340146; DEG10360086; DEG10380053; DEG10460117; DEG10280400; DEG10410070; DEG10420247;	23
FTT_1636	lolA	1701944	1702561	1	618	lipoprotein releasing system, subunit A, outer membrane lipoproteins carrier	DEG10120087;
FTT_1637c	FTT_1637c	1702959	1703162	-1	204	hypothetical protein
FTT_1638	trkH	1703274	1704728	1	1455	potassium uptake protein	DEG10120086;
FTT_1671	ribD	1740586	1741653	1	1068	riboflavin biosynthesis protein ribD		DEG10160170; DEG10190049; DEG10400048; DEG10130034; DEG10150057; DEG10290303; DEG10410292; DEG10280247; DEG10220044; DEG10320053; DEG10100228; DEG10390021; DEG10480053; DEG10460029; DEG10230238; DEG10180075; DEG10450360; DEG10250269; DEG10330173; DEG10240170; DEG10430040;	21
FTT_1672	ribB	1741646	1742251	1	606	riboflavin synthase alpha subunit 3,4-dihydroxy-2-butanone 4-phosphate synthetase		DEG10240169; DEG10330102; DEG10410293; DEG10130035; DEG10320140; DEG10230067; DEG10150058; DEG10480124; DEG10460209; DEG10220153; DEG10160100; DEG10400416; DEG10190115; DEG10450106; DEG10180277; DEG10050581;	16
FTT_1673	ribA	1742244	1743455	1	1212	riboflavin biosynthesis protein ribA/GTP-cyclohydrolase II	DEG10120019;
FTT_1674	ribH	1743465	1743908	1	444	riboflavin synthase beta subunit (6,7-dimethl-8-ribityllumazine synthase)	DEG10120018;
FTT_1675	def2	1743905	1744429	1	525	peptide deformylase		DEG10160328; DEG10130031; DEG10180488; DEG10410136; DEG10330332; DEG10400332; DEG10280464; DEG10250082; DEG10200038; DEG10170112; DEG10150005; DEG10320262; DEG10450033; DEG10100057; DEG10190202; DEG10460100; DEG10120018; DEG10080137; DEG10430036; DEG10310020; DEG10360008;	21
FTT_1677c	trmU	1745523	1746668	-1	1146	tRNA (5-methylaminomethyl-2-thiouridylate)-methyltransferase		DEG10470396; DEG10330111; DEG10130171; DEG10180190; DEG10250594; DEG10160109; DEG10060237; DEG10050078; DEG10370224; DEG10290250; DEG10430289; DEG10430288; DEG10170224; DEG10170225; DEG10390035; DEG10150145; DEG10030233; DEG10420311; DEG10400385; DEG10360087; DEG10240148; DEG10210215; DEG10220066; DEG10380235; DEG10200115; DEG10340188; DEG10140213; DEG10450317; DEG10320121; DEG10460134; DEG104102…	33
FTT_1679	rpsT	1748670	1748942	1	273	30S ribosomal protein S20	DEG10120017;
FTT_1680c	olmA	1749016	1749372	-1	357	outer membrane lipoprotein	DEG10120016;
FTT_1681c	lpcA	1749380	1749976	-1	597	phosphoheptose isomerase	DEG10120015;
FTT_1695	groS	1763937	1764224	1	288	Chaperonin protein, groES	DEG10120324;
FTT_1696	groL	1764262	1765896	1	1635	Chaperone protein, groEL	DEG10120323;
FTT_1723c	FTT_1723c	1808886	1809530	-1	645	conserved hypothetical protein	DEG10120386;
FTT_1728	nhaD	1814742	1816169	1	1428	Na+/H+ antiporter	DEG10120387;
FTT_1730c	FTT_1730c	1817820	1819694	-1	1875	amino acid transporter
FTT_1731c	FTT_1731c	1819701	1820705	-1	1005	GTP-binding protein	DEG10120388;
FTT_1752	ssb	1839898	1840374	1	477	Single-strand binding protein	DEG10120020;
FTT_1763c	FTT_1763c	1851225	1851977	-1	753	Acetyltransferase protein	DEG10120391;
FTT_1764c	FTT_1764c	1852140	1852463	-1	324	Ferredoxin	DEG10120390;
FTT_1765	FTT_1765	1852683	1853336	1	654	hypothetical membrane protein	DEG10120389;

## Sheet: 2) FT1 Raw data insertion index
locus_tag	gene_name	ncrna	start	end	strand	read_count	ins_index	gene_length	ins_count	fcn
FTT_0001	dnaA	0	1	1521	1	2	0.000821693	1521	1	chromosomal replication initiator protein dnaA
FTT_0002	dnaN	0	1558	2661	1	3	0.00226244	1104	2	DNA polymerase III	beta chain
FTT_0007	aspS	0	6044	7822	1	1	0.000701754	1779	1	Aspartyl-tRNA synthetase
FTT_0015	purB	0	13182	14480	1	0	0	1299	0	adenylosuccinate lyase
FTT_0019	gatC	0	17884	18165	1	0	0	282	0	Glu-tRNAGln amidotransferase C subunit
FTT_0020	gatA	0	18174	19619	1	11	0.00431779	1446	5	Glutamyl-tRNA(Gln) amidotransferase subunit A
FTT_0021	gatB	0	19622	21043	1	1	0.000878735	1422	1	Aspartyl/glutamyl-tRNA(Asn/Gln) amidotransferase subunit B
FTT_0031	nuoA	0	31160	31558	1	0	0	399	0	NADH dehydrogenase I	A subunit
FTT_0032	nuoB	0	31549	32025	1	1	0.00261097	477	1	NADH dehydrogenase I	B subunit
FTT_0033	nuoC	0	32022	32672	1	3	0.00191571	651	1	NADH dehydrogenase I
FTT_0034	nuoD	0	32694	33947	1	0	0	1254	0	NADH dehydrogenase I	D subunit
FTT_0035	nuoE	0	33957	34445	1	0	0	489	0	NADH dehydrogenase I	E subunit
FTT_0036	nuoF	0	34452	35726	1	4	0.0029383	1275	3	NADH dehydrogenase I	F subunit
FTT_0037	nuoG	0	35744	38110	1	4	0.00211193	2367	4	NADH dehydrogenase I	G subunit
FTT_0038	nuoH	0	38112	39122	1	4	0.0037037	1011	3	NADH dehydrogenase I	H subunit
FTT_0039	nuoI	0	39136	39624	1	0	0	489	0	NADH dehydrogenase I	I subunit
FTT_0040	nuoJ	0	39629	40234	1	2	0.00411523	606	2	NADH dehydrogenase I	J subunit
FTT_0041	nuoK	0	40212	40544	1	1	0.00373134	333	1	NADH dehydrogenase I	K subunit
FTT_0042	nuoL	0	40554	42563	1	4	0.00248602	2010	4	NADH dehydrogenase I	L subunit
FTT_0043	nuoM	0	42589	44178	1	3	0.00235664	1590	3	NADH dehydrogenase I	M subunit
FTT_0044	nuoN	0	44188	45645	1	5	0.00428082	1458	5	NADH dehydrogenase I	N subunit
FTT_0045	FTT_0045	0	45721	45915	1	0	0	195	0	conserved hypothetical protein
FTT_0047	hemE	0	47462	48496	1	0	0	1035	0	uroporphyrinogen decarboxylase
FTT_0048	FTT_0048	0	48716	49174	1	252	0.0596206	459	22	conserved hypothetical protein
FTT_0049	nusA	0	49192	50661	1	32	0.00764656	1470	9	N utilization substance protein A
FTT_0050	infB	0	50700	53240	1	4	0.00196754	2541	4	translation initiation factor IF-2
FTT_0051	rbfA	0	53243	53674	1	1	0.00288184	432	1	Ribosome-binding factor A
FTT_0052	hisS	0	53682	54947	1	0	0	1266	0	Histidyl-tRNA synthetase
FTT_0057	FTT_0057	0	59627	60058	1	163	0.0317003	432	11	hypothetical membrane protein
FTT_0058	atpB	0	60111	60902	1	4	0.00314961	792	2	ATP synthase A chain
FTT_0059	atpE	0	60953	61258	1	0	0	306	0	ATP synthase C chain
FTT_0060	atpF	0	61304	61774	1	0	0	471	0	ATP synthase B chain
FTT_0061	atpH	0	61794	62318	1	0	0	525	0	ATP synthase delta chain
FTT_0062	atpA	0	62337	63878	1	2	0.00162075	1542	2	ATP synthase alpha chain
FTT_0063	atpG	0	63893	64789	1	6	0.00556328	897	4	ATP synthase gamma chain
FTT_0064	atpD	0	64799	66175	1	0	0	1377	0	ATP synthase beta chain
FTT_0065	atpC	0	66188	66625	1	247	0.0340909	438	12	ATP synthase epsilon chain
FTT_0068	sodB	0	70161	70739	1	0	0	579	0	superoxide dismutase [Fe]
FTT_0070c	ampG	0	70944	72209	-1	98	0.0167653	1266	17	major facilitator superfamily (MFS) tranport protein
FTT_0071c	gltA	0	72298	73572	-1	7	0.0029383	1275	3	citrate synthase
FTT_0072	sdhC	0	73815	74288	1	2	0.00526316	474	2	succinate dehydrogenase	cytochrome b556
FTT_0073	sdhD	0	74264	74632	1	3	0.0101351	369	3	succinate dehydrogenase hydrophobic membrane anchor protein
FTT_0074	sdhA	0	74645	76438	1	8	0.00278552	1794	4	succinate dehydrogenase	catalytic and NAD/flavoprotein subunit
FTT_0075	sdhB	0	76456	77157	1	3	0.00355872	702	2	succinate dehydrogenase iron-sulfur protein
FTT_0076	sucA	0	77175	80000	1	8	0.00309461	2826	7	2-oxoglutarate dehydrogenase E1 component
FTT_0077	sucB	0	80026	81495	1	5	0.00424809	1470	5	dihydrolipoamide succinyltransferase component of 2-oxoglutarate dehydrogenase complex
FTT_0079	mrsA	0	82073	83404	1	4	0.00374883	1332	4	phosphoglucosamine mutase
FTT_0080	tpiA	0	83407	84168	1	0	0	762	0	triosephosphate isomerase
FTT_0081	secG	0	84156	84509	1	83	0.0422535	354	12	preprotein translocase	subunit G	membrane protein
FTT_0087	acnA	0	88770	91583	1	7	0.0017762	2814	4	aconitate hydratase
FTT_0109	msbA	0	115424	117253	1	2	0.00136519	1830	2	Lipid A transport protein	ABC transporter	ATP-binding and membrane protein
FTT_0110	lpxK	0	117259	118227	1	2	0.00257732	969	2	Tetraacyldisaccharide 4'-kinase
FTT_0117	nupC2	0	126208	126837	1	3	0.00594059	630	3	thymidylate kinase
FTT_0119	FTT_0119	0	128551	129867	1	2	0.00189573	1317	2	hypothetical membrane protein
FTT_0120	ftsY	0	129864	130895	1	0	0	1032	0	signal recognition particle receptor FtsY
FTT_0137	tufA	0	150045	151229	1	4	0.00316122	1185	3	elongation factor Tu (EF-Tu)
FTT_0138	secE	0	151421	151891	1	6	0.0132275	471	5	preprotein translocase	subunit E	membrane protein
FTT_0139	nusG	0	151907	152440	1	1	0.00233645	534	1	transcription antitermination protein nusG
FTT_0140	rplK	0	152509	152943	1	2	0.00286533	435	1	50S ribosomal protein L11
FTT_0141	rplA	0	152946	153641	1	31	0.0197133	696	11	50S ribosomal protein L1
FTT_0142	rplJ	0	153811	154329	1	1	0.00239808	519	1	50S ribosomal protein L10
FTT_0143	rplL	0	154392	154769	1	1	0.00328947	378	1	50S ribosomal protein L7/L12
FTT_0144	rpoB	0	154923	158999	1	5	0.00153233	4077	5	DNA-directed RNA polymerase beta chain
FTT_0145	rpoC	0	159061	163314	1	7	0.00176263	4254	6	DNA-directed RNA polymerase	beta subunit
FTT_0146	FTT_0146	0	163417	163653	1	124	0.0366492	237	7	hypothetical membrane protein
FTT_0147	gcp	0	163653	164663	1	1	0.00123457	1011	1	O-sialoglycoprotein endopeptidase
FTT_0149c	metK	0	166155	167315	-1	3	0.00107643	1161	1	S-adenosylmethionine synthetase
FTT_0150	rpsP	0	167609	167857	1	0	0	249	0	30S ribosomal protein S16
FTT_0151	rimM	0	167900	168409	1	0	0	510	0	16S rRNA processing protein rimM
FTT_0152	trmD	0	168806	169570	1	1	0.00163132	765	1	tRNA (Guanine-N(1)-)-methyltransferase
FTT_0153	rplS	0	169570	169917	1	2	0.00358423	348	1	50S ribosomal protein L19
FTT_0160	nudH	0	175200	175667	1	15	0.024	468	9	(Di)nucleoside polyphosphate hydrolase
FTT_0167	hemA	0	182323	183573	1	3	0.000998004	1251	1	Glutamyl-tRNA reductase
FTT_0168	prfA	0	183574	184659	1	0	0	1086	0	peptide chain release factor 1
FTT_0169	FTT_0169	0	184652	185506	1	0	0	855	0	hemK protein homolog
FTT_0181c	FTT_0181c	0	197194	197730	-1	3	0.00696056	537	3	conserved membrane protein
FTT_0182c	FTT_0182c	0	197828	198370	-1	0	0	543	0	Sua5/YciO/YrdC family protein
FTT_0183c	rpsA	0	198487	200157	-1	242	0.0209268	1671	28	30S ribosomal protein S1
FTT_0184	FTT_0184	0	200305	200766	1	10	0.0162162	462	6	Zinc-binding domain protein
FTT_0185	ddlB	0	200770	201660	1	2	0.00140056	891	1	D-alanine--D-alanine ligase B
FTT_0186	ftsQ	0	201657	202340	1	12	0.0127737	684	7	cell division protein FtsQ
FTT_0187	ftsA	0	202442	203704	1	18	0.00692384	1263	7	cell division protein FtsA
FTT_0188	ftsZ	0	203748	204893	1	13	0.00544662	1146	5	cell division protein
FTT_0189	lpxC	0	204916	205776	1	2	0.00290276	861	2	UDP-3-O-[3-hydroxymyristoyl] N-acetylglucosamine deacetylase
FTT_0190c	dnaX	0	205790	207430	-1	3	0.00228484	1641	3	DNA polymerase III	gamma/tau subunits
FTT_0191	prfB	0	207703	208680	1	0	0	978	0	peptide chain release factor 2
FTT_0192	lysU	0	208813	210543	1	0	0	1731	0	Lysyl-tRNA synthetase
FTT_0196c	glnA	0	214073	215110	-1	7	0.00480769	1038	4	glutamine synthetase
FTT_0197c	holA	0	215230	216207	-1	1	0.00127551	978	1	DNA polymerase III	delta subunit
FTT_0207c	FTT_0207c	0	225323	226165	-1	5	0.00296296	843	2	permease of ABC transporter
FTT_0208c	FTT_0208c	0	226107	226784	-1	2	0.00183824	678	1	ABC transporter	ATP-binding protein
FTT_0209c	FTT_0209c	0	226786	227703	-1	2	0.0013587	918	1	periplasmic solute binding family protein
FTT_0219c	FTT_0219c	0	235980	236975	-1	2	0.00125313	996	1	phosphate transport protein
FTT_0220c	FTT_0220c	0	236993	237649	-1	0	0	657	0	conserved hypothetical protein
FTT_0228c	orn	0	243775	244311	-1	0	0	537	0	Oligoribonuclease
FTT_0229c	efp	0	244314	244883	-1	1	0.00218818	570	1	elongation factor P
FTT_0231c	htrB	0	245343	246266	-1	3	0.0027027	924	2	Acyltransferase
FTT_0233c	yidC	0	247233	248888	-1	5	0.00301659	1656	4	Inner-membrane protein
FTT_0235c	rnpA	0	249121	249522	-1	17	0.00931677	402	3	Ribonuclease P protein component
FTT_0236c	rpmH	0	249464	249598	-1	0	0	135	0	50S ribosomal protein L34
FTT_0239	murC	0	251115	252470	1	1	0.00092081	1356	1	UDP-N-acetylmuramate--alanine ligase
FTT_0242	FTT_0242	0	254156	254719	1	2	0.00221239	564	1	conserved hypothetical protein
FTT_0259	hemC	0	276043	276945	1	4	0.00276625	903	2	hydroxymethylbilane synthase (porphobilinogen deaminase)
FTT_0265	FTT_0265	0	278751	280550	1	3	0.00138889	1800	2	ABC transporter	membrane protein
FTT_0266	FTT_0266	0	280569	281885	1	1196	0.0454976	1317	48	ABC transporter	ATP-binding protein
FTT_0270	lolB	0	285583	286218	1	59	0.0215686	636	11	lipoprotein releasing system	subunit B	outer membrane lipoprotein
FTT_0271	ispE	0	286206	287033	1	8	0.00301659	828	2	4-diphosphocytidyl-2-C-methyl-D-erythritol kinase
FTT_0278c	cydB	0	290541	291734	-1	53	0.0324268	1194	31	cytochrome d terminal oxidase	polypeptide subunit II
FTT_0279c	cydA	0	291745	293523	-1	48	0.0252632	1779	36	cytochrome d terminal oxidase	polypeptide subunit I
FTT_0299	valS	0	312388	315147	1	5	0.00181159	2760	4	Valyl-tRNA synthetase
FTT_0307	gltX	0	321536	322942	1	5	0.0035524	1407	4	Glutamyl-tRNA synthetase
FTT_0312c	folA	0	327764	328264	-1	0	0	501	0	dihydrofolate reductase type I
FTT_0313	rpsB	0	328496	329215	1	0	0	720	0	30S ribosomal protein S2
FTT_0314	tsf	0	329237	330106	1	1	0.00143472	870	1	protein chain elongation factor EF-Ts
FTT_0315	pyrH	0	330110	330859	1	2	0.00166389	750	1	uridylate kinase
FTT_0316	frr	0	330888	331445	1	1	0.00223214	558	1	ribosome recycling factor
FTT_0317	uppS	0	331478	332251	1	3	0.00322581	774	2	undecaprenyl pyrophosphate synthetase
FTT_0318	cdsA	0	332265	333059	1	3	0.00313972	795	2	phosphatidate cytidylyltransferase
FTT_0319	dut	0	333069	333515	1	0	0	447	0	dUTP pyrophosphatase (Deoxyuridine 5'-triphosphate nucleotidohydrolase)
FTT_0320	pgsA	0	333519	334115	1	1	0.00208768	597	1	phosphatidylglycerophosphate synthetase
FTT_0321	rpsL	0	334250	334624	1	0	0	375	0	30S ribosomal protein S12
FTT_0322	rpsG	0	334663	335136	1	0	0	474	0	30S ribosomal protein S7
FTT_0323	fusA	0	335151	337265	1	11	0.00413467	2115	7	elongation factor G (EF-G)
FTT_0324	rpsJ	0	337286	337603	1	0	0	318	0	30S ribosomal protein S10
FTT_0325	rplC	0	337707	338342	1	3	0.00588235	636	3	50S ribosomal protein L3
FTT_0326	rplD	0	338372	338995	1	0	0	624	0	50S ribosomal protein L4
FTT_0327	rplW	0	338992	339291	1	3	0.00416667	300	1	50S ribosomal protein L23
FTT_0328	rplB	0	339313	340137	1	0	0	825	0	50S ribosomal protein L2
FTT_0329	rpsS	0	340152	340430	1	0	0	279	0	30S ribosomal protein S19
FTT_0330	rplV	0	340446	340781	1	0	0	336	0	50S ribosomal protein L22
FTT_0331	rpsC	0	340796	341464	1	1	0.00186567	669	1	30S ribosomal protein S3
FTT_0332	rplP	0	341468	341881	1	1	0.00301205	414	1	50S ribosomal protein L16
FTT_0333	rpmC	0	341881	342081	1	0	0	201	0	50S ribosomal protein L29
FTT_0334	rpsQ	0	342094	342345	1	0	0	252	0	30S ribosomal protein S17
FTT_0335	rplN	0	342437	342805	1	0	0	369	0	50S ribosomal protein L14
FTT_0336	rplX	0	342827	343144	1	0	0	318	0	50S ribosomal protein L24
FTT_0337	rplE	0	343156	343695	1	0	0	540	0	50S ribosomal protein L5
FTT_0338	rpsN	0	343714	344019	1	0	0	306	0	30S ribosomal protein S14
FTT_0339	rpsH	0	344036	344434	1	0	0	399	0	30S ribosomal protein S8
FTT_0340	rplF	0	344453	344989	1	1	0.00232019	537	1	50S ribosomal protein L6
FTT_0341	rplR	0	345012	345365	1	1	0.00352113	354	1	50S ribosomal protein L18
FTT_0342	rpsE	0	345393	345893	1	3	0.00249377	501	1	30S ribosomal protein S5
FTT_0343	rpmD	0	345900	346085	1	0	0	186	0	50S ribosomal protein L30
FTT_0344	rplO	0	346092	346523	1	0	0	432	0	50S ribosomal protein L15
FTT_0345	secY	0	346534	347859	1	5	0.00376648	1326	4	preprotein translocase	subunit Y	membrane protein
FTT_0346	rpmJ	0	347883	347996	1	0	0	114	0	50S ribosomal protein L36
FTT_0347	rpsM	0	348113	348469	1	0	0	357	0	30S ribosomal protein S13
FTT_0348	rpsK	0	348509	348898	1	0	0	390	0	30S ribosomal protein S11
FTT_0349	rpsD	0	348920	349540	1	0	0	621	0	30S ribosomal protein S4
FTT_0350	rpoA1	0	349598	350569	1	90	0.00256739	972	2	DNA-directed RNA polymerase	alpha subunit
FTT_0351	rplQ	0	350614	351051	1	0	0	438	0	50S ribosomal protein L17
FTT_0365	poxF	0	365352	366083	1	866	0.0136286	732	8	phenol hydroxylase
FTT_0366	rpmE	0	366205	366420	1	0	0	216	0	50S ribosomal protein L31
FTT_0367c	gshA	0	366631	368136	-1	3	0.00165837	1506	2	Glutamate--cysteine ligase
FTT_0370c	yjeE	0	370900	371310	-1	3	0.00606061	411	2	Nucleotide-binding protein	yjeE
FTT_0371c	folC	0	371288	372469	-1	8	0.00317125	1182	3	FolC Bifunctional protein
FTT_0372c	accD	0	372484	373392	-1	27	0.00686813	909	5	Acetyl-CoA carboxylase beta subunit
FTT_0373c	ndk	0	373428	373850	-1	28	0.0235988	423	8	nucleoside diphosphate kinase
FTT_0374c	pyrG	0	373923	375563	-1	77	0.0053313	1641	7	CTP synthase
FTT_0380c	gdh	0	382014	383363	-1	416	0.0471785	1350	51	NAD(P)-specific glutamate dehydrogenase
FTT_0384c	psd	0	385993	386844	-1	0	0	852	0	phosphatidylserine decarboxylase proenzyme
FTT_0386	nadM	0	387933	388976	1	711	0.0550239	1044	46	Nicotinamide-nucleotide adenylyltransferase
FTT_0387	glmU	0	388990	390357	1	3	0.00182648	1368	2	UDP-N-acetylglucosamine pyrophosphorylase/glucosamine-1-phosphate N-acetyltransferase
FTT_0388	glmS	0	390378	392216	1	3	0.00135777	1839	2	Glucosamine--fructose-6-phosphate aminotransferase
FTT_0393	map	0	393921	394691	1	2	0.00161812	771	1	methionine aminopeptidase
FTT_0394	FTT_0394	0	394693	395541	1	2	0.00294118	849	2	hypothetical protein
FTT_0397	mtn	0	398658	399344	1	3	0.00363636	687	2	5'-methylthioadenosine\S-adenosylhomocysteine nucleosidase
FTT_0400	slt	0	401240	403216	1	4	0.00189514	1977	3	soluble lytic murein transglycosylase
FTT_0402	dnaE	0	404585	408064	1	4	0.00143678	3480	4	DNA polymerase III alpha subunit
FTT_0404	lolC	0	409479	410741	1	1	0.00098912	1263	1	lipoprotein releasing system	subunit C	putative membrane protein
FTT_0405	lolD	0	410734	411429	1	2	0.00358423	696	2	lipoprotein releasing system	subunit D	ABC transporter	ATP-binding protein
FTT_0419	glyQ	0	433015	433923	1	3	0.00274725	909	2	Glycyl-tRNA synthetase alpha chain
FTT_0420	murE	0	434134	435573	1	0	0	1440	0	UDP-N-acetylmuramoylalanyl-D-glutamate--2	6-diaminopimelate ligase
FTT_0422	murF	0	436365	437723	1	1	0.000918274	1359	1	UDP-N--acetylmuramoylalanyl-D-glutamyl-2	6-diaminopimelate-D-alanyl-D-alanyl ligase
FTT_0436c	lpxH	0	449760	450476	-1	2	0.00173913	717	1	UDP-2	3-diacylglucosamine hydrolase
FTT_0448c	glnS	0	463699	465345	-1	2	0.00151745	1647	2	Glutaminyl-tRNA synthetase
FTT_0449	pckA	0	465490	467082	1	35	0.00940439	1593	12	phosphoenolpyruvate carboxykinase
FTT_0450	mraY	0	467157	468254	1	0	0	1098	0	Phospho-N-acetylmuramoyl-pentapeptide transferase
FTT_0451	murD	0	468254	469504	1	0	0	1251	0	UDP-N-acetylmuramoylalanine--D-glutamate ligase
FTT_0452	ftsW	0	469514	470719	1	7	0.00310559	1206	3	cell division protein FtsW
FTT_0457c	yccK	0	475119	475433	-1	2	0.00790514	315	2	anaerobic sulfite reductase subunit
FTT_0458	sspA	0	475519	476151	1	2	0.00393701	633	2	stringent starvation protein A	regulator of transcription
FTT_0460	holB	0	477190	478101	1	5	0.00273598	912	2	DNA polymerase III	delta prime subunit
FTT_0461	yhbY	0	478112	478390	1	39	0.04	279	9	RNA-binding protein
FTT_0462	hemB	0	478398	479372	1	2	0.00128041	975	1	Delta-aminolevulinic acid dehydratase
FTT_0466c	argS	0	481989	483734	-1	2	0.00143062	1746	2	Arginyl-tRNA synthetase
FTT_0467	ostA1	0	483860	486466	1	1755	0.0330777	2607	69	organic solvent tolerance protein
FTT_0468	surA	0	486448	487869	1	2	0.000878735	1422	1	Peptidyl-prolyl cis-trans isomerase (PPIase)
FTT_0472	accB	0	489944	490417	1	0	0	474	0	Acetyl-CoA carboxylase	biotin carboxyl carrier protein subunit
FTT_0473	accC	0	490482	491837	1	0	0	1356	0	Acetyl-CoA carboxylase	biotin carboxylase subunit
FTT_0477c	birA	0	494680	495462	-1	5	0.00318979	783	2	Bifunctional protein	biotin-[acetylCoA carboxylase] holoenzyme synthetase; transcriptional repressor of biotin synthesis (BirA family)
FTT_0484	FTT_0484	0	503405	504124	1	2	0.00347222	720	2	hypothetical protein
FTT_0504c	sucC	0	523407	524570	-1	140	0.0482833	1164	45	Succinyl-CoA synthetase beta chain
FTT_0510	gyrB	0	530401	532818	1	5	0.00154959	2418	3	DNA gyrase subunit B
FTT_0532c	grxC	0	553228	554460	-1	2	0.00202429	1233	2	Biofunctional protein	glutaredoxin 3 protein/Ribonucleoside-diphosphate reductase	beta subunit
FTT_0533c	grxA	0	554467	554727	-1	28	0.0191388	261	4	Glutaredoxin 1
FTT_0534c	nrdA	0	554731	556503	-1	2	0.00140845	1773	2	Ribonucleoside-diphosphate reductase	alpha subunit
FTT_0535c	mdh	0	556707	557666	-1	236	0.0533854	960	41	lactate dehydrogenase
FTT_0537	FTT_0537	0	558345	558980	1	1	0.00196078	636	1	ubiquinone biosynthesis protein
FTT_0548	dnaQ	0	566858	567550	1	0	0	693	0	DNA polymerase III	epsilon subunit
FTT_0557	FTT_0557	0	575197	575721	1	17	0.0332542	525	14	AhpC/TSA family protein
FTT_0559c	cmk	0	576352	577017	-1	0	0	666	0	cytidylate kinase
FTT_0569c	FTT_0569c	0	586508	587530	-1	4	0.004884	1023	4	conserved hypothetical membrane protein
FTT_0578	csdB	0	596297	597520	1	3	0.00306122	1224	3	selenocysteine lyase
FTT_0579	FTT_0579	0	597541	597897	1	0	0	357	0	hesB family protein
FTT_0581	coaD	0	598474	598962	1	0	0	489	0	phosphopantetheine adenylyltransferase
FTT_0588	aroA	0	607810	609087	1	156	0.0400391	1278	41	3-phosphoshikimate 1-carboxyvinyltransferase
FTT_0592	cynT	0	611223	611909	1	0	0	687	0	carbonic anhydrase
FTT_0595c	rubA	0	613746	613916	-1	0	0	171	0	Rubredoxin
FTT_0598c	FTT_0598c	0	616158	617438	-1	3	0.00292683	1281	3	Sodium-dicarboxylate symporter family protein
FTT_0607	ispG	0	625340	626557	1	3	0.00204918	1218	2	1-hydroxy-2-methyl-2-(E)-butenyl 4-diphosphate synthase
FTT_0616c	FTT_0616c	0	635666	636172	-1	5	0.00246305	507	1	cconserved hypothetical protein	UPF0054 family
FTT_0627	hupB	0	647057	647329	1	2	0.00909091	273	2	Histone-like protein HU form B
FTT_0629	miaA	0	648872	649798	1	1	0.00134771	927	1	tRNA delta(2)-isopentenylpyrophosphate transferase
FTT_0636	engB	0	655448	656041	1	2	0.00210084	594	1	ATP/GTP-binding protein
FTT_0646c	FTT_0646c	0	667306	668565	-1	5	0.00198413	1260	2	hypothetical membrane protein
FTT_0653	lipA	0	673236	674219	1	6	0.00253807	984	2	lipoic acid synthetase
FTT_0658	ruvA	0	677567	678220	1	38	0.0362595	654	19	holliday junction DNA helicase	subunit A
FTT_0674	prsA	0	692007	692975	1	3	0.00128866	969	1	Ribose-phosphate pyrophosphokinase
FTT_0675	rplY	0	693075	693365	1	0	0	291	0	50S ribosomal protein L25
FTT_0680c	pth	0	697710	698285	-1	0	0	576	0	Peptidyl-tRNA hydrolase
FTT_0684c	sthA	0	700878	702293	-1	4	0.0026455	1416	3	soluble pyridine nucleotide transhydrogenase
FTT_0690c	lplA	0	708031	708933	-1	0	0	903	0	Lipoate-protein ligase A
FTT_0691	tyrS	0	709046	710236	1	2	0.00209644	1191	2	Tyrosyl-tRNA synthetase
FTT_0696	FTT_0696	0	715529	715879	1	12	0.0212766	351	6	hypothetical protein
FTT_0697	ftsI	0	715872	717566	1	3	0.00221076	1695	3	penicillin binding protein (peptidoglycan synthetase)
FTT_0698	rpsO	0	717672	717938	1	0	0	267	0	30S ribosomal protein S15
FTT_0699	pnp	0	717995	720076	1	32	0.00480192	2082	8	polyribonucleotide nucleotidyltransferase
FTT_0700	FTT_0700	0	720082	720432	1	0	0	351	0	conserved hypothetical protein
FTT_0709	eno	0	727627	728997	1	1	0.000910747	1371	1	Enolase (2-phosphoglycerate dehydratase)
FTT_0710	ftsB	0	729005	729295	1	0	0	291	0	cell division protein
FTT_0711	ispD	0	729285	729974	1	2	0.00361664	690	2	2-C-methyl-D-erythritol 4-phosphate cytidylyltransferase
FTT_0712c	sdaC1	0	729979	731241	-1	0	0	1263	0	serine transporter
FTT_0743	FTT_0743	0	766572	767387	1	9	0.00917431	816	6	conserved hypothetical protein
FTT_0764	glyS	0	782778	784862	1	4	0.00119832	2085	2	Glycyl-tRNA synthetase beta subunit
FTT_0769	secA	0	788287	791007	1	3	0.000918695	2721	2	preprotein translocase	subunit A	ATPase secretion protein
FTT_0772	rplU	0	793076	793390	1	0	0	315	0	50S ribosomal protein L21
FTT_0773	rpmA	0	793421	793675	1	0	0	255	0	50S ribosomal protein L27
FTT_0782	fabI	0	801553	802335	1	0	0	783	0	Enoyl-[acyl-carrier-protein] reductase (NADH)
FTT_0789	rpe	0	807002	807670	1	2	0.00373134	669	2	D-ribulose-phosphate 3-epimerase
FTT_0801c	FTT_0801c	0	819627	820733	-1	6	0.00451467	1107	4	Carbohydrate/purine kinase pfkB family protein
FTT_0808	spoT	0	827816	829939	1	2	0.00117647	2124	2	Guanosine-3'	5'-bis(Diphosphate) 3'-pyrophosphohydrolase/(p)ppGpp synthase
FTT_0811c	murG	0	830897	832012	-1	0	0	1116	0	UDP-N-acetylglucosamine--N-acetylmuramyl-(pentape ptide) pyrophosphoryl-undecaprenol N-acetylglucosamine transferase
FTT_0817	thrS	0	835100	837004	1	0	0	1905	0	Threonyl-tRNA synthetase
FTT_0818	infC	0	837080	837547	1	4	0.00533333	468	2	translation initiation factor IF-3
FTT_0819	rpmI	0	837590	837787	1	0	0	198	0	50S ribosomal protein L35
FTT_0820	rplT	0	837823	838179	1	4	0.00348432	357	1	50S ribosomal protein L20
FTT_0833	ispH	0	849840	850796	1	0	0	957	0	IspH protein
FTT_0835	FTT_0835	0	851169	851990	1	0	0	822	0	CDP-alcohol phosphatidyltransferase
FTT_0837	tolQ	0	852360	853079	1	0	0	720	0	TolQ protein
FTT_0838	tolR	0	853089	853535	1	0	0	447	0	TolR protein
FTT_0839	tolA	0	853522	854433	1	2	0.00136799	912	1	tolA protein
FTT_0840	tolB	0	854433	855752	1	7	0.00473485	1320	5	TolB protein precursor
FTT_0842	FTT_0842	0	856026	856649	1	3	0.006	624	3	Peptidoglycan-associated lipoprotein
FTT_0856c	ubiA	0	868531	869385	-1	0	0	855	0	4-hydroxybenzoate octaprenyltransferase
FTT_0859c	FTT_0859c	0	870754	871077	-1	3	0.0115385	324	3	hypothetical protein
FTT_0876c	aroC	0	884781	885839	-1	38	0.0188457	1059	16	chorismate synthase
FTT_0892	folD	0	900247	901095	1	1	0.00147059	849	1	methylenetetrahydrofolate dehydrogenase/methenyltetrahydrofolate cyclohydrolase putative bifunctional protein
FTT_0897	purK	0	905875	906972	1	1	0.00113636	1098	1	phosphoribosylaminoimidazole carboxylase	ATPase subunit
FTT_0900	FTT_0900	0	909502	909873	1	5	0.0133779	372	4	conserved hypothetical membrane protein
FTT_0906c	topA	0	913713	916007	-1	14	0.00381056	2295	7	DNA topoisomerase I
FTT_0913	FTT_0913	0	920784	921251	1	13	0.0133333	468	5	hypothetical protein
FTT_0914c	lspA	0	921246	921731	-1	0	0	486	0	lipoprotein signal peptidase II
FTT_0915c	ileS	0	921718	924525	-1	0	0	2808	0	Isoleucyl-tRNA synthetase
FTT_0916c	ribF	0	924618	925538	-1	2	0.0027137	921	2	riboflavin biosynthesis protein RibF
FTT_0917	maeA	0	925689	927503	1	4	0.00206469	1815	3	NAD-dependent malic enzyme
FTT_0924	FTT_0924	0	935772	936170	1	132	0.046729	399	15	hypothetical membrane protein
FTT_0925	fmt	0	936175	937116	1	0	0	942	0	Methionyl-tRNA formyltransferase
FTT_0926	gshB	0	937120	938094	1	3	0.00256082	975	2	glutathione synthetase
FTT_0927	hemL	0	938084	939379	1	2	0.00192678	1296	2	Glutamate-1-semialdehyde-2	1-aminomutase
FTT_0937c	bioB	0	948397	949338	-1	1	0.00132626	942	1	biotin synthase
FTT_0942c	folK	0	953366	954631	-1	8	0.00591716	1266	6	2-amino-4-hydroxy-6-hydroxymethyldihydropteridine pyrophosphokinase/dihydropteroate synthase
FTT_0943c	folB	0	954633	954986	-1	1	0.00352113	354	1	dihydroneopterin aldolase
FTT_0951c	folE	0	963398	964018	-1	0	0	621	0	GTP cyclohydrolase
FTT_0964c	ffh	0	975474	976850	-1	3	0.00271985	1377	3	signal recognition particle protein	Ffh
FTT_0966	infA	0	978193	978411	1	0	0	219	0	translation initiation factor IF
FTT_0968c	FTT_0968c	0	979373	980788	-1	38	0.0123457	1416	14	amino acid antiporter
FTT_0969c	trkA	0	980853	982226	-1	2	0.00181818	1374	2	potassium uptake protein TrkA
FTT_0971	FTT_0971	0	982796	984241	1	7	0.00431779	1446	5	ABC transporter	membrane protein
FTT_0972	FTT_0972	0	984280	985029	1	3	0.00332779	750	2	ABC transporter	ATP-binding protein
FTT_0973	FTT_0973	0	985033	986187	1	1	0.00108108	1155	1	conserved hypothetical protein
FTT_0986	FTT_0986	0	995821	996231	1	0	0	411	0	conserved hypothetical protein
FTT_0990	leuS	0	998929	1001370	1	3	0.00153531	2442	3	Leucyl-tRNA synthetase
FTT_0994c	FTT_0994c	0	1003789	1004649	-1	1	0.00145138	861	1	MRP like protein
FTT_1002c	pheT	0	1012720	1015092	-1	3	0.00157895	2373	3	Phenylalanyl-tRNA synthetase	beta subunit
FTT_1003c	pheS	0	1015113	1016126	-1	1	0.00123153	1014	1	Phenylalanyl-tRNA synthetase	alpha subunit
FTT_1013c	ruvB	0	1023158	1024204	-1	58	0.0334129	1047	28	holliday junction DNA helicase	subunit B
FTT_1018c	dxs	0	1026713	1028560	-1	0	0	1848	0	1-deoxy-D-xylulose 5-phosphate synthase
FTT_1019c	guaA	0	1028642	1030192	-1	2	0.000805153	1551	1	GMP synthase (glutamine-hydrolyzing)
FTT_1021c	truA	0	1031880	1032656	-1	25	0.0224719	777	14	tRNA pseudouridine synthase A
FTT_1024c	yhbG	0	1035146	1035877	-1	1	0.00170358	732	1	ABC transporter	ATP-binding protein
FTT_1025c	FTT_1025c	0	1035951	1036784	-1	1	0.00149701	834	1	hypothetical protein
FTT_1026c	FTT_1026c	0	1036771	1037397	-1	1	0.00199203	627	1	hypothetical protein
FTT_1028c	ppa	0	1038044	1038565	-1	4	0.00478469	522	2	inorganic pyrophosphatase
FTT_1029	dacD	0	1038722	1040056	1	2	0.00187091	1335	2	D-alanyl-D-alanine carboxypeptidase (Penicillin binding protein) family protein
FTT_1030	FTT_1030	0	1040089	1040373	1	3	0.00873362	285	2	conserved hypothetical protein
FTT_1031	lipB	0	1040383	1041003	1	0	0	621	0	Lipoate-protein ligase B
FTT_1035c	rpoD	0	1046441	1048174	-1	6	0.00288184	1734	4	RNA polymerase sigma-70 factor
FTT_1036c	dnaG	0	1048194	1050011	-1	0	0	1818	0	DNA primase
FTT_1038c	rpsU3	0	1050539	1050736	-1	1	0.00625	198	1	30S ribosomal protein S21
FTT_1039	dacB1	0	1050992	1052395	1	44	0.0142349	1404	16	D-alanyl-D-alanine carboxypeptidase (Penicillin binding protein) family protein
FTT_1044c	ispB	0	1055079	1056056	-1	0	0	978	0	Octaprenyl-diphosphate synthase
FTT_1051c	FTT_1051c	0	1061830	1061994	-1	348	0.0300752	165	4	hypothetical protein
FTT_1055c	FTT_1055c	0	1064854	1065279	-1	18	0.0292398	426	10	hypothetical protein
FTT_1056c	rluB	0	1065279	1066094	-1	59	0.0489297	816	32	ribosomal large subunit pseudouridine synthase B
FTT_1059c	dnaB	0	1068125	1069522	-1	10	0.00178571	1398	2	Replicative DNA helicase
FTT_1061c	rpsR	0	1070084	1070302	-1	0	0	219	0	30S ribosomal protein S18
FTT_1062c	rpsF	0	1070318	1070653	-1	0	0	336	0	30S ribosomal protein S6
FTT_1063	hemF	0	1071331	1072257	1	2	0.00269542	927	2	Coproporphyinogen III oxidase
FTT_1088c	FTT_1088c	0	1097857	1098603	-1	0	0	747	0	hypothetical protein
FTT_1096c	alaS	0	1105416	1108013	-1	3	0.00144231	2598	3	Alanyl-tRNA synthetase
FTT_1112c	rpoH	0	1122307	1123185	-1	0	0	879	0	RNA polymerase sigma-32 factor
FTT_1113c	FTT_1113c	0	1123209	1123739	-1	31	0.00704225	531	3	hypothetical protein
FTT_1114c	secF	0	1123771	1124715	-1	3	0.00396301	945	3	preprotein translocase	subunit F	membrane protein
FTT_1115c	secD	0	1124734	1126671	-1	1	0.00064433	1938	1	preprotein translocase	subunit D	membrane protein
FTT_1116c	yajC	0	1126728	1127084	-1	0	0	357	0	preprotein translocase family protein
FTT_1123	ygiH	0	1133213	1133827	1	2	0.0040568	615	2	conserved hypothetical protein
FTT_1128	ispF	0	1138435	1138914	1	1	0.00260417	480	1	2C-methyl-D-erythritol 2	4-cyclodiphosphate synthase
FTT_1129c	FTT_1129c	0	1138919	1140604	-1	20	0.00888889	1686	12	conserved hypothetical protein
FTT_1138	hemH	0	1150231	1151232	1	0	0	1002	0	Ferrochelatase
FTT_1147c	dfp	0	1157636	1158811	-1	2	0.00212314	1176	2	4'-phosphopantothenoylcysteine decarboxylase	phosphopantothenoylcysteine synthetase	FMN-binding (bifunctional protein)
FTT_1152	FTT_1152	0	1166334	1166717	1	10	0.025974	384	8	hypothetical protein
FTT_1154c	aroB	0	1167066	1168145	-1	360	0.0497685	1080	43	3-dehydroquinate synthetase
FTT_1155c	aroK	0	1168142	1168672	-1	0	0	531	0	shikimate kinase I
FTT_1161	adk	0	1173477	1174133	1	0	0	657	0	adenylate kinase
FTT_1164c	era	0	1177905	1178798	-1	11	0.00418994	894	3	GTP-binding protein
FTT_1165c	aspC2	0	1178912	1180105	-1	160	0.0387029	1194	37	aspartate aminotransferase
FTT_1167c	FTT_1167c	0	1180925	1181563	-1	1	0.00194932	639	1	glycoprotease family protein
FTT_1169	FTT_1169	0	1182763	1183635	1	0	0	873	0	GTP-binding protein
FTT_1185c	FTT_1185c	0	1201508	1201939	-1	0	0	432	0	conserved hypothetical protein
FTT_1186	smpB	0	1202014	1202487	1	1	0.00263158	474	1	SsrA (tmRNA)-binding protein
FTT_1197c	murI	0	1214431	1215228	-1	4	0.003125	798	2	glutamate racemase
FTT_1205	gidA	0	1223517	1225400	1	2	0.00132626	1884	2	glucose inhibited division protein A
FTT_1207	FTT_1207	0	1225818	1227188	1	6	0.00455373	1371	5	hypothetical membrane protein
FTT_1208	rpiA	0	1227190	1227864	1	0	0	675	0	Ribose 5-phospate isomerase A
FTT_1217c	visC	0	1235593	1236828	-1	1	0.0010101	1236	1	monooxygenase family protein
FTT_1218c	ubiH	0	1236818	1238029	-1	0	0	1212	0	2-octaprenyl-6-methoxyphenyl hydroxylase
FTT_1219c	FTT_1219c	0	1238038	1238574	-1	169	0.0464037	537	20	conserved hypothetical protein
FTT_1225c	FTT_1225c	0	1241886	1242215	-1	4	0.0113208	330	3	hypothetical protein
FTT_1226c	iscS	0	1242208	1243383	-1	1	0.00106157	1176	1	cysteine desulfarase
FTT_1227	rne	0	1243633	1246290	1	25	0.00516917	2658	11	Ribonuclease E
FTT_1228	lgt	0	1246305	1247111	1	5	0.00464396	807	3	prolipoprotein diacylglyceryl transferase
FTT_1229	thyA	0	1247096	1247920	1	0	0	825	0	thymidylate synthase
FTT_1230	serA	0	1247923	1249167	1	1024	0.0571715	1245	57	D-3-phosphoglycerate dehydrogenase
FTT_1231	mesJ	0	1249168	1250364	1	232	0.00834202	1197	8	PP-loop family protein
FTT_1241	glyA	0	1260815	1262068	1	4	0.00398406	1254	4	serine hydroxymethyltransferase
FTT_1244c	yfiO	0	1265424	1266248	-1	0	0	825	0	conserved hypothetical lipoprotein
FTT_1269c	dnaK	0	1290709	1292637	-1	7	0.00194301	1929	3	Chaperone protein dnaK (heat shock protein family 70 protein)
FTT_1270c	grpE	0	1292738	1293325	-1	0	0	588	0	Chaperone protein grpE (heat shock protein family 70 cofactor)
FTT_1271	mltA	0	1293414	1294580	1	8	0.00321199	1167	3	Membrane-bound lytic murein transglycosylase A (MLT) family protein
FTT_1272	FTT_1272	0	1294573	1295757	1	0	0	1185	0	conserved hypothetical protein
FTT_1273	rplM	0	1295869	1296324	1	0	0	456	0	50S ribosomal subunit protein L13
FTT_1274	rpsI	0	1296331	1296729	1	0	0	399	0	30S ribosomal protein S9
FTT_1275	mglA	0	1296789	1297406	1	20	0.0241935	618	12	macrophage growth locus	subunit A
FTT_1280c	ptsN	0	1300377	1300832	-1	0	0	456	0	PEP-dependent sugar phosphotransferase system (PTS) family protein
FTT_1281c	yhbH	0	1300869	1301165	-1	120	0.0460251	297	11	Sigma-54 modulation protein
FTT_1283	trmE	0	1301535	1302887	1	2	0.00184502	1353	2	tRNA modification GTPase trmE family protein
FTT_1287	cbs	0	1305421	1306344	1	1	0.00135135	924	1	cystathionine beta-synthase (cystein synthase)
FTT_1290	metG	0	1314025	1316049	1	472	0.0166564	2025	27	Methionyl-tRNA synthetase
FTT_1296	ubiE	0	1320592	1321344	1	14	0.00496689	753	3	menaquinone biosynthesis methyltransferase
FTT_1297	FTT_1297	0	1321328	1321933	1	9	0.00411523	606	2	hypothetical protein
FTT_1298	ubiB	0	1321926	1323584	1	31	0.00752445	1659	10	2-polyprenylphenol 6-hydroxylase
FTT_1302	FTT_1302	0	1325075	1325905	1	148	0.012012	831	8	hypothetical protein
FTT_1304c	murB	0	1326861	1327709	-1	2	0.00147059	849	1	UDP-N-acetylenolpyruvoylglucosamine reductase
FTT_1305c	murA	0	1327717	1329051	-1	63	0.00654818	1335	7	UDP-N-acetylglucosamine 1-carboxyvinyltransferase
FTT_1306c	engA	0	1328990	1330387	-1	13	0.00625	1398	7	GTP-binding protein
FTT_1310c	hflB	0	1332931	1334847	-1	103	0.00912052	1917	14	ATP-dependent metalloprotease
FTT_1315c	pgi	0	1340444	1342066	-1	19	0.00384911	1623	5	Glucose-6-phosphate isomerase
FTT_1316c	FTT_1316c	0	1342053	1342706	-1	461	0.0114504	654	6	thiamine pyrophospokinase
FTT_1317c	guaB	0	1342772	1344232	-1	0	0	1461	0	Inosine-5-monophosphate dehydrogenase
FTT_1319	FTT_1319	0	1345938	1347020	1	15	0.00576701	1083	5	Permease YjgP/YjgQ family protein
FTT_1320	FTT_1320	0	1347020	1348081	1	12	0.00823529	1062	7	Permease YjgP/YjgQ family protein
FTT_1329	gpmI	0	1357287	1358825	1	9	0.00486618	1539	6	2	3-bisphosphoglycerate-independent phosphoglycerate mutase
FTT_1330	serS	0	1358840	1360120	1	6	0.00390244	1281	4	Seryl-tRNA synthetase
FTT_1332	FTT_1332	0	1361207	1362466	1	175	0.00396825	1260	4	polysaccharide biosynthesis protein (export protein)
FTT_1335	cydD	0	1363584	1365365	1	108	0.0420757	1782	60	ABC transporter	ATP-binding and membrane protein
FTT_1336	cydC	0	1365362	1367011	1	221	0.0408781	1650	54	ABC transporter	ATP-binding and membrane protein
FTT_1366c	pyk	0	1411283	1412719	-1	0	0	1437	0	pyruvate kinase
FTT_1367c	pgk	0	1412735	1413913	-1	9	0.00529101	1179	5	phosphogylcerate kinase
FTT_1368c	gapA	0	1413932	1414978	-1	5	0.00357995	1047	3	Glyceraldehyde-3-phosphate dehydrogenase
FTT_1369c	tktA	0	1414971	1416962	-1	5	0.00188088	1992	3	Transketolase
FTT_1371	rmpF	0	1417649	1417831	1	0	0	183	0	50S ribosomal protein L32
FTT_1372	plsX	0	1417930	1418976	1	3	0.00238663	1047	2	fatty acid/phospholipid synthesis protein lsX
FTT_1373	fabH	0	1419073	1420044	1	0	0	972	0	3-oxoacyl-[acyl carrier protein] synthase III
FTT_1374	FTT_1374	0	1420092	1421012	1	1	0.00135685	921	1	malonyl coA-acyl carrier protein transacylase
FTT_1375	fabG	0	1421026	1421769	1	1	0.00167785	744	1	3-oxoacyl-(acyl-carrier-protein) reductase
FTT_1376	acpP	0	1421865	1422149	1	0	0	285	0	acyl carrier protein
FTT_1377	fabF	0	1422229	1423488	1	1	0.000992063	1260	1	3-oxoacyl-[acyl-carrier-protein] synthase II
FTT_1387c	ligN	0	1431189	1433225	-1	1	0.000613121	2037	1	DNA ligase
FTT_1409c	FTT_1409c	0	1458812	1459228	-1	0	0	417	0	conservered hypothetical protein
FTT_1412	proS	0	1463060	1464757	1	2	0.000735294	1698	1	Prolyl-tRNA synthetase
FTT_1418c	nusB	0	1468913	1469338	-1	25	0.0204678	426	7	N utilisation substance protein B
FTT_1432c	ppnK	0	1479294	1480184	-1	1	0.00140056	891	1	inorganic phosphate/ATP-NAD kinase
FTT_1442c	rpoA2	0	1488773	1489729	-1	6	0.00521512	957	4	DNA-directed RNA polymerase	alpha subunit
FTT_1445	trxA1	0	1492411	1492734	1	308	0.0538462	324	14	Thioredoxin
FTT_1446	rho	0	1492777	1494039	1	2	0.00098912	1263	1	transcription termination factor Rho
FTT_1451c	wbtL	0	1500602	1501486	-1	90	0.0183357	885	13	Glucose-1-phosphate thymidylyltransferase
FTT_1452c	wbtK	0	1501511	1502371	-1	48	0.011611	861	8	Glycosyltransferase
FTT_1453c	wzx	0	1502364	1503851	-1	8	0.00419815	1488	5	O-antigen flippase
FTT_1454c	wbtJ	0	1503856	1504581	-1	306	0.0309278	726	18	formyl transferase
FTT_1455c	wbtI	0	1504578	1505660	-1	47	0.00576701	1083	5	sugar transamine/perosamine synthetase
FTT_1456c	wbtH	0	1505653	1507539	-1	5	0.00198675	1887	3	asparagine synthase
FTT_1457c	wbtG	0	1507539	1508639	-1	2	0.00227015	1101	2	glycosyl transferase
FTT_1459c	wbtF	0	1509882	1510853	-1	44	0.0205392	972	16	NAD dependent epimerase
FTT_1460c	wbtE	0	1510853	1512163	-1	477	0.04	1311	42	UDP-glucose/GDP-mannose dehydrogenase
FTT_1461c	wbtD	0	1512181	1513272	-1	154	0.0434286	1092	38	galacturonosyl transferase
FTT_1464c	wbtA	0	1514680	1516416	-1	512	0.0510424	1737	71	dTDP-glucose 4	6-dehydratase
FTT_1470c	gmk	0	1521774	1522346	-1	0	0	573	0	guanylate kinase
FTT_1472c	ppiC	0	1524237	1524515	-1	170	0.0577778	279	13	Peptidyl-prolyl cis-trans isomerase.
FTT_1478c	kdsB	0	1530070	1530822	-1	145	0.0513245	753	31	3-deoxy-D-manno-octulosonate cytidyltransferase
FTT_1483c	lpd	0	1532885	1534297	-1	2	0.000883392	1413	1	dihydrolipoamide dehydrogenase
FTT_1484c	aceF	0	1534311	1536206	-1	5	0.00197628	1896	3	pyruvate dehydrogenase	E2 component
FTT_1485c	aceE	0	1536224	1538905	-1	14	0.0027959	2682	6	pyruvate dehydrogenase	E1 component
FTT_1486c	FTT_1486c	0	1539205	1540341	-1	6	0.00219539	1137	2	conserved hypothetical protein
FTT_1487	coaE	0	1540469	1541083	1	5	0.0020284	615	1	Dephospho-CoA kinase
FTT_1488	trpS	0	1541380	1542384	1	10	0.00372671	1005	3	Tryptophanyl-tRNA synthetase
FTT_1489	FTT_1489	0	1542386	1543111	1	6	0.00171821	726	1	hypothetical protein
FTT_1498c	accA	0	1551112	1552059	-1	1	0.00131752	948	1	Acetyl-coenzyme A carboxylase carboxyl transferase subunit alpha
FTT_1509c	FTT_1509c	0	1563976	1564332	-1	80	0.0557491	357	16	hypothetical protein
FTT_1526c	idh	0	1582649	1584892	-1	3	0.00167038	2244	3	isocitrate dehydrogenase
FTT_1556c	lepB	0	1617874	1618737	-1	2	0.00289017	864	2	signal peptidase I
FTT_1557c	FTT_1557c	0	1618742	1619428	-1	15	0.0109091	687	6	Two-component response regulator
FTT_1561	kdtA	0	1622819	1624114	1	7	0.00385356	1296	4	3-Deoxy-D-manno-octulosonic-acid transferase
FTT_1568c	lpxB	0	1629617	1630759	-1	1	0.0010929	1143	1	Lipid-A-disaccharide synthase
FTT_1569c	lpxA	0	1630759	1631538	-1	2	0.00160256	780	1	Acyl-(acyl-carrier-protein)--UDP-N-acetylglucosam ine O-acyltransferase
FTT_1570c	fabZ	0	1631541	1632032	-1	0	0	492	0	(3R)-hydroxymyristoyl-(acyl-carrier protein) dehydratase
FTT_1571c	lpxD1	0	1632047	1633060	-1	0	0	1014	0	UDP-3-O-[3-hydroxymyristoyl] glucosamine N-acyltransferase
FTT_1572c	ompH	0	1633079	1633582	-1	1	0.00247525	504	1	outer membrane protein OmpH
FTT_1573c	FTT_1573c	0	1633718	1636096	-1	2	0.00104987	2379	2	outer membrane protein
FTT_1574c	dxr	0	1636102	1637259	-1	3	0.00323276	1158	3	1-deoxy-D-xylulose 5-phosphate reductoisomerase
FTT_1575c	gyrA	0	1637265	1639871	-1	7	0.00287632	2607	6	DNA gyrase	subunit A
FTT_1590c	ubiG	0	1652791	1653486	-1	0	0	696	0	3-demethylubiquinone-9 3-methyltransferase
FTT_1600c	fumA	0	1666398	1667912	-1	4	0.00247321	1515	3	fumerate hydratase
FTT_1603	rpmB	0	1671314	1671550	1	1	0.0052356	237	1	50S ribosomal protein L28
FTT_1607	minE	0	1673320	1673592	1	2	0.00454545	273	1	cell division topological specificity factor protein
FTT_1616	cysS	0	1679445	1680839	1	1	0.000895255	1395	1	Cysteinyl-tRNA synthetase
FTT_1630c	putP	0	1693525	1694991	-1	7	0.00170358	1467	2	Sodium/proline permease
FTT_1633c	FTT_1633c	0	1696950	1698404	-1	8	0.00515021	1455	6	amino acid transporter
FTT_1634c	FTT_1634c	0	1698652	1699320	-1	8	0.00373134	669	2	hypothetical membrane protein
FTT_1635	ftsK	0	1699442	1701943	1	70	0.018981	2502	38	cell division protein
FTT_1636	lolA	0	1701944	1702561	1	37	0.0201613	618	10	lipoprotein releasing system	subunit A	outer membrane lipoproteins carrier
FTT_1637c	FTT_1637c	0	1702959	1703162	-1	96	0.0304878	204	5	hypothetical protein
FTT_1638	trkH	0	1703274	1704728	1	19	0.00343348	1455	4	potassium uptake protein
FTT_1671	ribD	0	1740586	1741653	1	1	0.00116959	1068	1	riboflavin biosynthesis protein ribD
FTT_1672	ribB	0	1741646	1742251	1	2	0.00205761	606	1	riboflavin synthase alpha subunit3	4-dihydroxy-2-butanone 4-phosphate synthetase
FTT_1673	ribA	0	1742244	1743455	1	0	0	1212	0	riboflavin biosynthesis protein ribA/GTP-cyclohydrolase II
FTT_1674	ribH	0	1743465	1743908	1	1	0.00280899	444	1	riboflavin synthase beta subunit (6	7-dimethl-8-ribityllumazine synthase)
FTT_1675	def2	0	1743905	1744429	1	38	0.0261283	525	11	peptide deformylase
FTT_1677c	trmU	0	1745523	1746668	-1	36	0.0043573	1146	4	tRNA (5-methylaminomethyl-2-thiouridylate)-methyltransferase
FTT_1678c	lepA	0	1746616	1748400	-1	1357	0.056683	1785	81	GTP-binding protein LepA
FTT_1679	rpsT	0	1748670	1748942	1	0	0	273	0	30S ribosomal protein S20
FTT_1680c	olmA	0	1749016	1749372	-1	1	0.00348432	357	1	outer membrane lipoprotein
FTT_1681c	lpcA	0	1749380	1749976	-1	118	0.0146138	597	7	phosphoheptose isomerase
FTT_1695	groS	0	1763937	1764224	1	25	0.017316	288	4	Chaperonin protein	groES
FTT_1696	groL	0	1764262	1765896	1	2	0.00152788	1635	2	Chaperone protein	groEL
FTT_1723c	FTT_1723c	0	1808886	1809530	-1	0	0	645	0	conserved hypothetical protein
FTT_1728	nhaD	0	1814742	1816169	1	0	0	1428	0	Na+/H+ antiporter
FTT_1730c	FTT_1730c	0	1817820	1819694	-1	2	0.00133245	1875	2	amino acid transporter
FTT_1731c	FTT_1731c	0	1819701	1820705	-1	1	0.00124224	1005	1	GTP-binding protein
FTT_1752	ssb	0	1839898	1840374	1	7	0.00261097	477	1	Single-strand binding protein
FTT_1763c	FTT_1763c	0	1851225	1851977	-1	5	0.00496689	753	3	Acetyltransferase protein
FTT_1764c	FTT_1764c	0	1852140	1852463	-1	0	0	324	0	Ferredoxin
FTT_1765	FTT_1765	0	1852683	1853336	1	4	0.00763359	654	4	hypothetical membrane protein

## Sheet: 3) FT2 Raw data insertion index
locus_tag	gene_name	ncrna	start	end	strand	read_count	ins_index	gene_length	ins_count	fcn
FTT_0001	dnaA	0	1	1521	1	5	0.00328677	1521	4	chromosomal replication initiator protein dnaA
FTT_0002	dnaN	0	1558	2661	1	4	0.00339367	1104	3	DNA polymerase III	beta chain
FTT_0007	aspS	0	6044	7822	1	3	0.00140351	1779	2	Aspartyl-tRNA synthetase
FTT_0015	purB	0	13182	14480	1	6	0.00384246	1299	4	adenylosuccinate lyase
FTT_0019	gatC	0	17884	18165	1	2	0.00884956	282	2	Glu-tRNAGln amidotransferase C subunit
FTT_0020	gatA	0	18174	19619	1	7	0.00431779	1446	5	Glutamyl-tRNA(Gln) amidotransferase subunit A
FTT_0021	gatB	0	19622	21043	1	1	0.000878735	1422	1	Aspartyl/glutamyl-tRNA(Asn/Gln) amidotransferase subunit B
FTT_0031	nuoA	0	31160	31558	1	0	0	399	0	NADH dehydrogenase I	A subunit
FTT_0032	nuoB	0	31549	32025	1	2	0.00522193	477	2	NADH dehydrogenase I	B subunit
FTT_0033	nuoC	0	32022	32672	1	0	0	651	0	NADH dehydrogenase I
FTT_0034	nuoD	0	32694	33947	1	7	0.0059761	1254	6	NADH dehydrogenase I	D subunit
FTT_0035	nuoE	0	33957	34445	1	0	0	489	0	NADH dehydrogenase I	E subunit
FTT_0036	nuoF	0	34452	35726	1	5	0.00195886	1275	2	NADH dehydrogenase I	F subunit
FTT_0037	nuoG	0	35744	38110	1	19	0.00686378	2367	13	NADH dehydrogenase I	G subunit
FTT_0038	nuoH	0	38112	39122	1	1	0.00123457	1011	1	NADH dehydrogenase I	H subunit
FTT_0039	nuoI	0	39136	39624	1	1	0.00255102	489	1	NADH dehydrogenase I	I subunit
FTT_0040	nuoJ	0	39629	40234	1	5	0.00617284	606	3	NADH dehydrogenase I	J subunit
FTT_0041	nuoK	0	40212	40544	1	0	0	333	0	NADH dehydrogenase I	K subunit
FTT_0042	nuoL	0	40554	42563	1	7	0.00310752	2010	5	NADH dehydrogenase I	L subunit
FTT_0043	nuoM	0	42589	44178	1	5	0.00392773	1590	5	NADH dehydrogenase I	M subunit
FTT_0044	nuoN	0	44188	45645	1	6	0.00513699	1458	6	NADH dehydrogenase I	N subunit
FTT_0045	FTT_0045	0	45721	45915	1	0	0	195	0	conserved hypothetical protein
FTT_0047	hemE	0	47462	48496	1	10	0.0108565	1035	9	uroporphyrinogen decarboxylase
FTT_0048	FTT_0048	0	48716	49174	1	288	0.0433604	459	16	conserved hypothetical protein
FTT_0049	nusA	0	49192	50661	1	26	0.00594732	1470	7	N utilization substance protein A
FTT_0050	infB	0	50700	53240	1	6	0.0029513	2541	6	translation initiation factor IF-2
FTT_0051	rbfA	0	53243	53674	1	5	0.0115274	432	4	Ribosome-binding factor A
FTT_0052	hisS	0	53682	54947	1	9	0.00690335	1266	7	Histidyl-tRNA synthetase
FTT_0057	FTT_0057	0	59627	60058	1	104	0.0345821	432	12	hypothetical membrane protein
FTT_0058	atpB	0	60111	60902	1	0	0	792	0	ATP synthase A chain
FTT_0059	atpE	0	60953	61258	1	0	0	306	0	ATP synthase C chain
FTT_0060	atpF	0	61304	61774	1	1	0.0026455	471	1	ATP synthase B chain
FTT_0061	atpH	0	61794	62318	1	3	0.00712589	525	3	ATP synthase delta chain
FTT_0062	atpA	0	62337	63878	1	2	0.00162075	1542	2	ATP synthase alpha chain
FTT_0063	atpG	0	63893	64789	1	7	0.00834492	897	6	ATP synthase gamma chain
FTT_0064	atpD	0	64799	66175	1	2	0.00181324	1377	2	ATP synthase beta chain
FTT_0065	atpC	0	66188	66625	1	243	0.0397727	438	14	ATP synthase epsilon chain
FTT_0068	sodB	0	70161	70739	1	1	0.00215054	579	1	superoxide dismutase [Fe]
FTT_0070c	ampG	0	70944	72209	-1	90	0.0207101	1266	21	major facilitator superfamily (MFS) tranport protein
FTT_0071c	gltA	0	72298	73572	-1	10	0.00783546	1275	8	citrate synthase
FTT_0072	sdhC	0	73815	74288	1	2	0.00526316	474	2	succinate dehydrogenase	cytochrome b556
FTT_0073	sdhD	0	74264	74632	1	0	0	369	0	succinate dehydrogenase hydrophobic membrane anchor protein
FTT_0074	sdhA	0	74645	76438	1	6	0.00208914	1794	3	succinate dehydrogenase	catalytic and NAD/flavoprotein subunit
FTT_0075	sdhB	0	76456	77157	1	1	0.00177936	702	1	succinate dehydrogenase iron-sulfur protein
FTT_0076	sucA	0	77175	80000	1	10	0.00265252	2826	6	2-oxoglutarate dehydrogenase E1 component
FTT_0077	sucB	0	80026	81495	1	4	0.00254885	1470	3	dihydrolipoamide succinyltransferase component of 2-oxoglutarate dehydrogenase complex
FTT_0079	mrsA	0	82073	83404	1	3	0.000937207	1332	1	phosphoglucosamine mutase
FTT_0080	tpiA	0	83407	84168	1	4	0.00491803	762	3	triosephosphate isomerase
FTT_0081	secG	0	84156	84509	1	102	0.0457746	354	13	preprotein translocase	subunit G	membrane protein
FTT_0087	acnA	0	88770	91583	1	11	0.0044405	2814	10	aconitate hydratase
FTT_0109	msbA	0	115424	117253	1	4	0.00273038	1830	4	Lipid A transport protein	ABC transporter	ATP-binding and membrane protein
FTT_0110	lpxK	0	117259	118227	1	0	0	969	0	Tetraacyldisaccharide 4'-kinase
FTT_0117	nupC2	0	126208	126837	1	3	0.00594059	630	3	thymidylate kinase
FTT_0119	FTT_0119	0	128551	129867	1	6	0.00473934	1317	5	hypothetical membrane protein
FTT_0120	ftsY	0	129864	130895	1	0	0	1032	0	signal recognition particle receptor FtsY
FTT_0137	tufA	0	150045	151229	1	3	0.00316122	1185	3	elongation factor Tu (EF-Tu)
FTT_0138	secE	0	151421	151891	1	3	0.00793651	471	3	preprotein translocase	subunit E	membrane protein
FTT_0139	nusG	0	151907	152440	1	3	0.00700935	534	3	transcription antitermination protein nusG
FTT_0140	rplK	0	152509	152943	1	0	0	435	0	50S ribosomal protein L11
FTT_0141	rplA	0	152946	153641	1	29	0.0232975	696	13	50S ribosomal protein L1
FTT_0142	rplJ	0	153811	154329	1	2	0.00239808	519	1	50S ribosomal protein L10
FTT_0143	rplL	0	154392	154769	1	1	0.00328947	378	1	50S ribosomal protein L7/L12
FTT_0144	rpoB	0	154923	158999	1	11	0.00306466	4077	10	DNA-directed RNA polymerase beta chain
FTT_0145	rpoC	0	159061	163314	1	8	0.00176263	4254	6	DNA-directed RNA polymerase	beta subunit
FTT_0146	FTT_0146	0	163417	163653	1	124	0.0575916	237	11	hypothetical membrane protein
FTT_0147	gcp	0	163653	164663	1	3	0.0037037	1011	3	O-sialoglycoprotein endopeptidase
FTT_0149c	metK	0	166155	167315	-1	7	0.00430571	1161	4	S-adenosylmethionine synthetase
FTT_0150	rpsP	0	167609	167857	1	0	0	249	0	30S ribosomal protein S16
FTT_0151	rimM	0	167900	168409	1	2	0.00244499	510	1	16S rRNA processing protein rimM
FTT_0152	trmD	0	168806	169570	1	2	0.00326264	765	2	tRNA (Guanine-N(1)-)-methyltransferase
FTT_0153	rplS	0	169570	169917	1	3	0.0107527	348	3	50S ribosomal protein L19
FTT_0160	nudH	0	175200	175667	1	16	0.016	468	6	(Di)nucleoside polyphosphate hydrolase
FTT_0167	hemA	0	182323	183573	1	1	0.000998004	1251	1	Glutamyl-tRNA reductase
FTT_0168	prfA	0	183574	184659	1	0	0	1086	0	peptide chain release factor 1
FTT_0169	FTT_0169	0	184652	185506	1	1	0.00145985	855	1	hemK protein homolog
FTT_0181c	FTT_0181c	0	197194	197730	-1	4	0.00464037	537	2	conserved membrane protein
FTT_0182c	FTT_0182c	0	197828	198370	-1	0	0	543	0	Sua5/YciO/YrdC family protein
FTT_0183c	rpsA	0	198487	200157	-1	224	0.019432	1671	26	30S ribosomal protein S1
FTT_0184	FTT_0184	0	200305	200766	1	5	0.0108108	462	4	Zinc-binding domain protein
FTT_0185	ddlB	0	200770	201660	1	0	0	891	0	D-alanine--D-alanine ligase B
FTT_0186	ftsQ	0	201657	202340	1	13	0.0164234	684	9	cell division protein FtsQ
FTT_0187	ftsA	0	202442	203704	1	31	0.00791296	1263	8	cell division protein FtsA
FTT_0188	ftsZ	0	203748	204893	1	16	0.00980392	1146	9	cell division protein
FTT_0189	lpxC	0	204916	205776	1	0	0	861	0	UDP-3-O-[3-hydroxymyristoyl] N-acetylglucosamine deacetylase
FTT_0190c	dnaX	0	205790	207430	-1	5	0.00304646	1641	4	DNA polymerase III	gamma/tau subunits
FTT_0191	prfB	0	207703	208680	1	3	0.00255102	978	2	peptide chain release factor 2
FTT_0192	lysU	0	208813	210543	1	6	0.0036075	1731	5	Lysyl-tRNA synthetase
FTT_0196c	glnA	0	214073	215110	-1	5	0.00480769	1038	4	glutamine synthetase
FTT_0197c	holA	0	215230	216207	-1	4	0.00510204	978	4	DNA polymerase III	delta subunit
FTT_0207c	FTT_0207c	0	225323	226165	-1	8	0.00740741	843	5	permease of ABC transporter
FTT_0208c	FTT_0208c	0	226107	226784	-1	4	0.00367647	678	2	ABC transporter	ATP-binding protein
FTT_0209c	FTT_0209c	0	226786	227703	-1	5	0.00679348	918	5	periplasmic solute binding family protein
FTT_0219c	FTT_0219c	0	235980	236975	-1	1	0.00125313	996	1	phosphate transport protein
FTT_0220c	FTT_0220c	0	236993	237649	-1	2	0.00189753	657	1	conserved hypothetical protein
FTT_0228c	orn	0	243775	244311	-1	2	0.00232019	537	1	Oligoribonuclease
FTT_0229c	efp	0	244314	244883	-1	2	0.00437637	570	2	elongation factor P
FTT_0231c	htrB	0	245343	246266	-1	2	0.0027027	924	2	Acyltransferase
FTT_0233c	yidC	0	247233	248888	-1	2	0.0015083	1656	2	Inner-membrane protein
FTT_0235c	rnpA	0	249121	249522	-1	15	0.00931677	402	3	Ribonuclease P protein component
FTT_0236c	rpmH	0	249464	249598	-1	0	0	135	0	50S ribosomal protein L34
FTT_0239	murC	0	251115	252470	1	3	0.00276243	1356	3	UDP-N-acetylmuramate--alanine ligase
FTT_0242	FTT_0242	0	254156	254719	1	1	0.00221239	564	1	conserved hypothetical protein
FTT_0259	hemC	0	276043	276945	1	1	0.00138313	903	1	hydroxymethylbilane synthase (porphobilinogen deaminase)
FTT_0265	FTT_0265	0	278751	280550	1	8	0.00555556	1800	8	ABC transporter	membrane protein
FTT_0266	FTT_0266	0	280569	281885	1	1156	0.0454976	1317	48	ABC transporter	ATP-binding protein
FTT_0270	lolB	0	285583	286218	1	83	0.027451	636	14	lipoprotein releasing system	subunit B	outer membrane lipoprotein
FTT_0271	ispE	0	286206	287033	1	17	0.00904977	828	6	4-diphosphocytidyl-2-C-methyl-D-erythritol kinase
FTT_0278c	cydB	0	290541	291734	-1	69	0.0387029	1194	37	cytochrome d terminal oxidase	polypeptide subunit II
FTT_0279c	cydA	0	291745	293523	-1	69	0.0315789	1779	45	cytochrome d terminal oxidase	polypeptide subunit I
FTT_0299	valS	0	312388	315147	1	6	0.00271739	2760	6	Valyl-tRNA synthetase
FTT_0307	gltX	0	321536	322942	1	5	0.0026643	1407	3	Glutamyl-tRNA synthetase
FTT_0312c	folA	0	327764	328264	-1	0	0	501	0	dihydrofolate reductase type I
FTT_0313	rpsB	0	328496	329215	1	0	0	720	0	30S ribosomal protein S2
FTT_0314	tsf	0	329237	330106	1	2	0.00286944	870	2	protein chain elongation factor EF-Ts
FTT_0315	pyrH	0	330110	330859	1	2	0.00332779	750	2	uridylate kinase
FTT_0316	frr	0	330888	331445	1	2	0.00446429	558	2	ribosome recycling factor
FTT_0317	uppS	0	331478	332251	1	14	0.00483871	774	3	undecaprenyl pyrophosphate synthetase
FTT_0318	cdsA	0	332265	333059	1	3	0.00470958	795	3	phosphatidate cytidylyltransferase
FTT_0319	dut	0	333069	333515	1	0	0	447	0	dUTP pyrophosphatase (Deoxyuridine 5'-triphosphate nucleotidohydrolase)
FTT_0320	pgsA	0	333519	334115	1	0	0	597	0	phosphatidylglycerophosphate synthetase
FTT_0321	rpsL	0	334250	334624	1	3	0.00332226	375	1	30S ribosomal protein S12
FTT_0322	rpsG	0	334663	335136	1	1	0.00263158	474	1	30S ribosomal protein S7
FTT_0323	fusA	0	335151	337265	1	8	0.00236267	2115	4	elongation factor G (EF-G)
FTT_0324	rpsJ	0	337286	337603	1	0	0	318	0	30S ribosomal protein S10
FTT_0325	rplC	0	337707	338342	1	5	0.00588235	636	3	50S ribosomal protein L3
FTT_0326	rplD	0	338372	338995	1	0	0	624	0	50S ribosomal protein L4
FTT_0327	rplW	0	338992	339291	1	0	0	300	0	50S ribosomal protein L23
FTT_0328	rplB	0	339313	340137	1	2	0.00302572	825	2	50S ribosomal protein L2
FTT_0329	rpsS	0	340152	340430	1	0	0	279	0	30S ribosomal protein S19
FTT_0330	rplV	0	340446	340781	1	0	0	336	0	50S ribosomal protein L22
FTT_0331	rpsC	0	340796	341464	1	3	0.00559701	669	3	30S ribosomal protein S3
FTT_0332	rplP	0	341468	341881	1	3	0.00903614	414	3	50S ribosomal protein L16
FTT_0333	rpmC	0	341881	342081	1	1	0.00621118	201	1	50S ribosomal protein L29
FTT_0334	rpsQ	0	342094	342345	1	1	0.00492611	252	1	30S ribosomal protein S17
FTT_0335	rplN	0	342437	342805	1	1	0.00337838	369	1	50S ribosomal protein L14
FTT_0336	rplX	0	342827	343144	1	0	0	318	0	50S ribosomal protein L24
FTT_0337	rplE	0	343156	343695	1	1	0.00231481	540	1	50S ribosomal protein L5
FTT_0338	rpsN	0	343714	344019	1	0	0	306	0	30S ribosomal protein S14
FTT_0339	rpsH	0	344036	344434	1	1	0.00311526	399	1	30S ribosomal protein S8
FTT_0340	rplF	0	344453	344989	1	1	0.00232019	537	1	50S ribosomal protein L6
FTT_0341	rplR	0	345012	345365	1	0	0	354	0	50S ribosomal protein L18
FTT_0342	rpsE	0	345393	345893	1	1	0.00249377	501	1	30S ribosomal protein S5
FTT_0343	rpmD	0	345900	346085	1	0	0	186	0	50S ribosomal protein L30
FTT_0344	rplO	0	346092	346523	1	0	0	432	0	50S ribosomal protein L15
FTT_0345	secY	0	346534	347859	1	4	0.00282486	1326	3	preprotein translocase	subunit Y	membrane protein
FTT_0346	rpmJ	0	347883	347996	1	0	0	114	0	50S ribosomal protein L36
FTT_0347	rpsM	0	348113	348469	1	2	0.00696864	357	2	30S ribosomal protein S13
FTT_0348	rpsK	0	348509	348898	1	2	0.00638978	390	2	30S ribosomal protein S11
FTT_0349	rpsD	0	348920	349540	1	1	0.00201207	621	1	30S ribosomal protein S4
FTT_0350	rpoA1	0	349598	350569	1	65	0.00256739	972	2	DNA-directed RNA polymerase	alpha subunit
FTT_0351	rplQ	0	350614	351051	1	0	0	438	0	50S ribosomal protein L17
FTT_0365	poxF	0	365352	366083	1	988	0.0102215	732	6	phenol hydroxylase
FTT_0366	rpmE	0	366205	366420	1	0	0	216	0	50S ribosomal protein L31
FTT_0367c	gshA	0	366631	368136	-1	17	0.00829187	1506	10	Glutamate--cysteine ligase
FTT_0370c	yjeE	0	370900	371310	-1	1	0.0030303	411	1	Nucleotide-binding protein	yjeE
FTT_0371c	folC	0	371288	372469	-1	22	0.00845666	1182	8	FolC Bifunctional protein
FTT_0372c	accD	0	372484	373392	-1	21	0.00961538	909	7	Acetyl-CoA carboxylase beta subunit
FTT_0373c	ndk	0	373428	373850	-1	26	0.0294985	423	10	nucleoside diphosphate kinase
FTT_0374c	pyrG	0	373923	375563	-1	53	0.0053313	1641	7	CTP synthase
FTT_0380c	gdh	0	382014	383363	-1	537	0.0462535	1350	50	NAD(P)-specific glutamate dehydrogenase
FTT_0384c	psd	0	385993	386844	-1	0	0	852	0	phosphatidylserine decarboxylase proenzyme
FTT_0386	nadM	0	387933	388976	1	637	0.0574163	1044	48	Nicotinamide-nucleotide adenylyltransferase
FTT_0387	glmU	0	388990	390357	1	3	0.00273973	1368	3	UDP-N-acetylglucosamine pyrophosphorylase/glucosamine-1-phosphate N-acetyltransferase
FTT_0388	glmS	0	390378	392216	1	1	0.000678887	1839	1	Glucosamine--fructose-6-phosphate aminotransferase
FTT_0393	map	0	393921	394691	1	2	0.00323625	771	2	methionine aminopeptidase
FTT_0394	FTT_0394	0	394693	395541	1	2	0.00294118	849	2	hypothetical protein
FTT_0397	mtn	0	398658	399344	1	0	0	687	0	5'-methylthioadenosine\S-adenosylhomocysteine nucleosidase
FTT_0400	slt	0	401240	403216	1	12	0.00694883	1977	11	soluble lytic murein transglycosylase
FTT_0402	dnaE	0	404585	408064	1	8	0.00251437	3480	7	DNA polymerase III alpha subunit
FTT_0404	lolC	0	409479	410741	1	1	0.00098912	1263	1	lipoprotein releasing system	subunit C	putative membrane protein
FTT_0405	lolD	0	410734	411429	1	3	0.00358423	696	2	lipoprotein releasing system	subunit D	ABC transporter	ATP-binding protein
FTT_0419	glyQ	0	433015	433923	1	1	0.00137363	909	1	Glycyl-tRNA synthetase alpha chain
FTT_0420	murE	0	434134	435573	1	9	0.00694444	1440	8	UDP-N-acetylmuramoylalanyl-D-glutamate--2	6-diaminopimelate ligase
FTT_0422	murF	0	436365	437723	1	3	0.00183655	1359	2	UDP-N--acetylmuramoylalanyl-D-glutamyl-2	6-diaminopimelate-D-alanyl-D-alanyl ligase
FTT_0436c	lpxH	0	449760	450476	-1	1	0.00173913	717	1	UDP-2	3-diacylglucosamine hydrolase
FTT_0448c	glnS	0	463699	465345	-1	7	0.00455235	1647	6	Glutaminyl-tRNA synthetase
FTT_0449	pckA	0	465490	467082	1	38	0.0125392	1593	16	phosphoenolpyruvate carboxykinase
FTT_0450	mraY	0	467157	468254	1	3	0.00340909	1098	3	Phospho-N-acetylmuramoyl-pentapeptide transferase
FTT_0451	murD	0	468254	469504	1	4	0.00299401	1251	3	UDP-N-acetylmuramoylalanine--D-glutamate ligase
FTT_0452	ftsW	0	469514	470719	1	6	0.00207039	1206	2	cell division protein FtsW
FTT_0457c	yccK	0	475119	475433	-1	0	0	315	0	anaerobic sulfite reductase subunit
FTT_0458	sspA	0	475519	476151	1	0	0	633	0	stringent starvation protein A	regulator of transcription
FTT_0460	holB	0	477190	478101	1	1	0.00136799	912	1	DNA polymerase III	delta prime subunit
FTT_0461	yhbY	0	478112	478390	1	42	0.0444444	279	10	RNA-binding protein
FTT_0462	hemB	0	478398	479372	1	4	0.00256082	975	2	Delta-aminolevulinic acid dehydratase
FTT_0466c	argS	0	481989	483734	-1	6	0.00429185	1746	6	Arginyl-tRNA synthetase
FTT_0467	ostA1	0	483860	486466	1	2056	0.0412272	2607	86	organic solvent tolerance protein
FTT_0468	surA	0	486448	487869	1	4	0.00351494	1422	4	Peptidyl-prolyl cis-trans isomerase (PPIase)
FTT_0472	accB	0	489944	490417	1	2	0.00526316	474	2	Acetyl-CoA carboxylase	biotin carboxyl carrier protein subunit
FTT_0473	accC	0	490482	491837	1	3	0.00276243	1356	3	Acetyl-CoA carboxylase	biotin carboxylase subunit
FTT_0477c	birA	0	494680	495462	-1	2	0.00318979	783	2	Bifunctional protein	biotin-[acetylCoA carboxylase] holoenzyme synthetase; transcriptional repressor of biotin synthesis (BirA family)
FTT_0484	FTT_0484	0	503405	504124	1	1	0.00173611	720	1	hypothetical protein
FTT_0504c	sucC	0	523407	524570	-1	94	0.0429185	1164	40	Succinyl-CoA synthetase beta chain
FTT_0510	gyrB	0	530401	532818	1	10	0.00464876	2418	9	DNA gyrase subunit B
FTT_0532c	grxC	0	553228	554460	-1	1	0.00101215	1233	1	Biofunctional protein	glutaredoxin 3 protein/Ribonucleoside-diphosphate reductase	beta subunit
FTT_0533c	grxA	0	554467	554727	-1	29	0.0334928	261	7	Glutaredoxin 1
FTT_0534c	nrdA	0	554731	556503	-1	4	0.0028169	1773	4	Ribonucleoside-diphosphate reductase	alpha subunit
FTT_0535c	mdh	0	556707	557666	-1	206	0.0390625	960	30	lactate dehydrogenase
FTT_0537	FTT_0537	0	558345	558980	1	5	0.00392157	636	2	ubiquinone biosynthesis protein
FTT_0548	dnaQ	0	566858	567550	1	0	0	693	0	DNA polymerase III	epsilon subunit
FTT_0557	FTT_0557	0	575197	575721	1	20	0.0332542	525	14	AhpC/TSA family protein
FTT_0559c	cmk	0	576352	577017	-1	3	0.00374532	666	2	cytidylate kinase
FTT_0569c	FTT_0569c	0	586508	587530	-1	0	0	1023	0	conserved hypothetical membrane protein
FTT_0578	csdB	0	596297	597520	1	4	0.00306122	1224	3	selenocysteine lyase
FTT_0579	FTT_0579	0	597541	597897	1	0	0	357	0	hesB family protein
FTT_0581	coaD	0	598474	598962	1	1	0.00255102	489	1	phosphopantetheine adenylyltransferase
FTT_0588	aroA	0	607810	609087	1	204	0.0380859	1278	39	3-phosphoshikimate 1-carboxyvinyltransferase
FTT_0592	cynT	0	611223	611909	1	1	0.00181818	687	1	carbonic anhydrase
FTT_0595c	rubA	0	613746	613916	-1	0	0	171	0	Rubredoxin
FTT_0598c	FTT_0598c	0	616158	617438	-1	4	0.00390244	1281	4	Sodium-dicarboxylate symporter family protein
FTT_0607	ispG	0	625340	626557	1	1	0.00102459	1218	1	1-hydroxy-2-methyl-2-(E)-butenyl 4-diphosphate synthase
FTT_0616c	FTT_0616c	0	635666	636172	-1	15	0.00738916	507	3	cconserved hypothetical protein	UPF0054 family
FTT_0627	hupB	0	647057	647329	1	0	0	273	0	Histone-like protein HU form B
FTT_0629	miaA	0	648872	649798	1	3	0.00404313	927	3	tRNA delta(2)-isopentenylpyrophosphate transferase
FTT_0636	engB	0	655448	656041	1	1	0.00210084	594	1	ATP/GTP-binding protein
FTT_0646c	FTT_0646c	0	667306	668565	-1	1	0.000992063	1260	1	hypothetical membrane protein
FTT_0653	lipA	0	673236	674219	1	8	0.00507614	984	4	lipoic acid synthetase
FTT_0658	ruvA	0	677567	678220	1	30	0.0381679	654	20	holliday junction DNA helicase	subunit A
FTT_0674	prsA	0	692007	692975	1	3	0.00386598	969	3	Ribose-phosphate pyrophosphokinase
FTT_0675	rplY	0	693075	693365	1	1	0.0042735	291	1	50S ribosomal protein L25
FTT_0680c	pth	0	697710	698285	-1	2	0.004329	576	2	Peptidyl-tRNA hydrolase
FTT_0684c	sthA	0	700878	702293	-1	5	0.00352734	1416	4	soluble pyridine nucleotide transhydrogenase
FTT_0690c	lplA	0	708031	708933	-1	2	0.00276625	903	2	Lipoate-protein ligase A
FTT_0691	tyrS	0	709046	710236	1	3	0.00209644	1191	2	Tyrosyl-tRNA synthetase
FTT_0696	FTT_0696	0	715529	715879	1	19	0.0141844	351	4	hypothetical protein
FTT_0697	ftsI	0	715872	717566	1	7	0.00515844	1695	7	penicillin binding protein (peptidoglycan synthetase)
FTT_0698	rpsO	0	717672	717938	1	2	0.0046729	267	1	30S ribosomal protein S15
FTT_0699	pnp	0	717995	720076	1	25	0.00780312	2082	13	polyribonucleotide nucleotidyltransferase
FTT_0700	FTT_0700	0	720082	720432	1	0	0	351	0	conserved hypothetical protein
FTT_0709	eno	0	727627	728997	1	6	0.00273224	1371	3	Enolase (2-phosphoglycerate dehydratase)
FTT_0710	ftsB	0	729005	729295	1	4	0.0128205	291	3	cell division protein
FTT_0711	ispD	0	729285	729974	1	3	0.00180832	690	1	2-C-methyl-D-erythritol 4-phosphate cytidylyltransferase
FTT_0712c	sdaC1	0	729979	731241	-1	1	0.00098912	1263	1	serine transporter
FTT_0743	FTT_0743	0	766572	767387	1	15	0.0122324	816	8	conserved hypothetical protein
FTT_0764	glyS	0	782778	784862	1	11	0.00419413	2085	7	Glycyl-tRNA synthetase beta subunit
FTT_0769	secA	0	788287	791007	1	11	0.00413413	2721	9	preprotein translocase	subunit A	ATPase secretion protein
FTT_0772	rplU	0	793076	793390	1	0	0	315	0	50S ribosomal protein L21
FTT_0773	rpmA	0	793421	793675	1	0	0	255	0	50S ribosomal protein L27
FTT_0782	fabI	0	801553	802335	1	0	0	783	0	Enoyl-[acyl-carrier-protein] reductase (NADH)
FTT_0789	rpe	0	807002	807670	1	1	0.00186567	669	1	D-ribulose-phosphate 3-epimerase
FTT_0801c	FTT_0801c	0	819627	820733	-1	3	0.003386	1107	3	Carbohydrate/purine kinase pfkB family protein
FTT_0808	spoT	0	827816	829939	1	16	0.00470588	2124	8	Guanosine-3'	5'-bis(Diphosphate) 3'-pyrophosphohydrolase/(p)ppGpp synthase
FTT_0811c	murG	0	830897	832012	-1	3	0.0033557	1116	3	UDP-N-acetylglucosamine--N-acetylmuramyl-(pentape ptide) pyrophosphoryl-undecaprenol N-acetylglucosamine transferase
FTT_0817	thrS	0	835100	837004	1	8	0.00393443	1905	6	Threonyl-tRNA synthetase
FTT_0818	infC	0	837080	837547	1	0	0	468	0	translation initiation factor IF-3
FTT_0819	rpmI	0	837590	837787	1	3	0.01875	198	3	50S ribosomal protein L35
FTT_0820	rplT	0	837823	838179	1	0	0	357	0	50S ribosomal protein L20
FTT_0833	ispH	0	849840	850796	1	3	0.00391134	957	3	IspH protein
FTT_0835	FTT_0835	0	851169	851990	1	1	0.00151976	822	1	CDP-alcohol phosphatidyltransferase
FTT_0837	tolQ	0	852360	853079	1	2	0.00347222	720	2	TolQ protein
FTT_0838	tolR	0	853089	853535	1	1	0.0027933	447	1	TolR protein
FTT_0839	tolA	0	853522	854433	1	4	0.00273598	912	2	tolA protein
FTT_0840	tolB	0	854433	855752	1	17	0.00852273	1320	9	TolB protein precursor
FTT_0842	FTT_0842	0	856026	856649	1	4	0.008	624	4	Peptidoglycan-associated lipoprotein
FTT_0856c	ubiA	0	868531	869385	-1	2	0.00291971	855	2	4-hydroxybenzoate octaprenyltransferase
FTT_0859c	FTT_0859c	0	870754	871077	-1	9	0.0153846	324	4	hypothetical protein
FTT_0876c	aroC	0	884781	885839	-1	18	0.0153121	1059	13	chorismate synthase
FTT_0892	folD	0	900247	901095	1	1	0.00147059	849	1	methylenetetrahydrofolate dehydrogenase/methenyltetrahydrofolate cyclohydrolase putative bifunctional protein
FTT_0897	purK	0	905875	906972	1	10	0.00454545	1098	4	phosphoribosylaminoimidazole carboxylase	ATPase subunit
FTT_0900	FTT_0900	0	909502	909873	1	9	0.0200669	372	6	conserved hypothetical membrane protein
FTT_0906c	topA	0	913713	916007	-1	12	0.00381056	2295	7	DNA topoisomerase I
FTT_0913	FTT_0913	0	920784	921251	1	14	0.0106667	468	4	hypothetical protein
FTT_0914c	lspA	0	921246	921731	-1	5	0.00512821	486	2	lipoprotein signal peptidase II
FTT_0915c	ileS	0	921718	924525	-1	6	0.00267023	2808	6	Isoleucyl-tRNA synthetase
FTT_0916c	ribF	0	924618	925538	-1	2	0.0027137	921	2	riboflavin biosynthesis protein RibF
FTT_0917	maeA	0	925689	927503	1	6	0.00344116	1815	5	NAD-dependent malic enzyme
FTT_0924	FTT_0924	0	935772	936170	1	121	0.0498442	399	16	hypothetical membrane protein
FTT_0925	fmt	0	936175	937116	1	3	0.00397878	942	3	Methionyl-tRNA formyltransferase
FTT_0926	gshB	0	937120	938094	1	6	0.00512164	975	4	glutathione synthetase
FTT_0927	hemL	0	938084	939379	1	2	0.00192678	1296	2	Glutamate-1-semialdehyde-2	1-aminomutase
FTT_0937c	bioB	0	948397	949338	-1	2	0.00265252	942	2	biotin synthase
FTT_0942c	folK	0	953366	954631	-1	6	0.00493097	1266	5	2-amino-4-hydroxy-6-hydroxymethyldihydropteridine pyrophosphokinase/dihydropteroate synthase
FTT_0943c	folB	0	954633	954986	-1	0	0	354	0	dihydroneopterin aldolase
FTT_0951c	folE	0	963398	964018	-1	1	0.00201207	621	1	GTP cyclohydrolase
FTT_0964c	ffh	0	975474	976850	-1	5	0.00362647	1377	4	signal recognition particle protein	Ffh
FTT_0966	infA	0	978193	978411	1	0	0	219	0	translation initiation factor IF
FTT_0968c	FTT_0968c	0	979373	980788	-1	29	0.00793651	1416	9	amino acid antiporter
FTT_0969c	trkA	0	980853	982226	-1	2	0.00181818	1374	2	potassium uptake protein TrkA
FTT_0971	FTT_0971	0	982796	984241	1	0	0	1446	0	ABC transporter	membrane protein
FTT_0972	FTT_0972	0	984280	985029	1	1	0.00166389	750	1	ABC transporter	ATP-binding protein
FTT_0973	FTT_0973	0	985033	986187	1	3	0.00324324	1155	3	conserved hypothetical protein
FTT_0986	FTT_0986	0	995821	996231	1	4	0.00606061	411	2	conserved hypothetical protein
FTT_0990	leuS	0	998929	1001370	1	3	0.00102354	2442	2	Leucyl-tRNA synthetase
FTT_0994c	FTT_0994c	0	1003789	1004649	-1	1	0.00145138	861	1	MRP like protein
FTT_1002c	pheT	0	1012720	1015092	-1	4	0.00157895	2373	3	Phenylalanyl-tRNA synthetase	beta subunit
FTT_1003c	pheS	0	1015113	1016126	-1	2	0.00246305	1014	2	Phenylalanyl-tRNA synthetase	alpha subunit
FTT_1013c	ruvB	0	1023158	1024204	-1	58	0.0334129	1047	28	holliday junction DNA helicase	subunit B
FTT_1018c	dxs	0	1026713	1028560	-1	9	0.0040568	1848	6	1-deoxy-D-xylulose 5-phosphate synthase
FTT_1019c	guaA	0	1028642	1030192	-1	6	0.00483092	1551	6	GMP synthase (glutamine-hydrolyzing)
FTT_1021c	truA	0	1031880	1032656	-1	17	0.0160514	777	10	tRNA pseudouridine synthase A
FTT_1024c	yhbG	0	1035146	1035877	-1	2	0.00170358	732	1	ABC transporter	ATP-binding protein
FTT_1025c	FTT_1025c	0	1035951	1036784	-1	1	0.00149701	834	1	hypothetical protein
FTT_1026c	FTT_1026c	0	1036771	1037397	-1	0	0	627	0	hypothetical protein
FTT_1028c	ppa	0	1038044	1038565	-1	2	0.00239234	522	1	inorganic pyrophosphatase
FTT_1029	dacD	0	1038722	1040056	1	6	0.00467727	1335	5	D-alanyl-D-alanine carboxypeptidase (Penicillin binding protein) family protein
FTT_1030	FTT_1030	0	1040089	1040373	1	3	0.00873362	285	2	conserved hypothetical protein
FTT_1031	lipB	0	1040383	1041003	1	2	0.00402414	621	2	Lipoate-protein ligase B
FTT_1035c	rpoD	0	1046441	1048174	-1	2	0.00144092	1734	2	RNA polymerase sigma-70 factor
FTT_1036c	dnaG	0	1048194	1050011	-1	4	0.00206044	1818	3	DNA primase
FTT_1038c	rpsU3	0	1050539	1050736	-1	2	0.0125	198	2	30S ribosomal protein S21
FTT_1039	dacB1	0	1050992	1052395	1	36	0.0186833	1404	21	D-alanyl-D-alanine carboxypeptidase (Penicillin binding protein) family protein
FTT_1044c	ispB	0	1055079	1056056	-1	0	0	978	0	Octaprenyl-diphosphate synthase
FTT_1051c	FTT_1051c	0	1061830	1061994	-1	336	0.037594	165	5	hypothetical protein
FTT_1055c	FTT_1055c	0	1064854	1065279	-1	20	0.0350877	426	12	hypothetical protein
FTT_1056c	rluB	0	1065279	1066094	-1	64	0.0550459	816	36	ribosomal large subunit pseudouridine synthase B
FTT_1059c	dnaB	0	1068125	1069522	-1	25	0.00178571	1398	2	Replicative DNA helicase
FTT_1061c	rpsR	0	1070084	1070302	-1	0	0	219	0	30S ribosomal protein S18
FTT_1062c	rpsF	0	1070318	1070653	-1	0	0	336	0	30S ribosomal protein S6
FTT_1063	hemF	0	1071331	1072257	1	1	0.00134771	927	1	Coproporphyinogen III oxidase
FTT_1088c	FTT_1088c	0	1097857	1098603	-1	0	0	747	0	hypothetical protein
FTT_1096c	alaS	0	1105416	1108013	-1	7	0.00288462	2598	6	Alanyl-tRNA synthetase
FTT_1112c	rpoH	0	1122307	1123185	-1	4	0.00567376	879	4	RNA polymerase sigma-32 factor
FTT_1113c	FTT_1113c	0	1123209	1123739	-1	27	0.00704225	531	3	hypothetical protein
FTT_1114c	secF	0	1123771	1124715	-1	2	0.00264201	945	2	preprotein translocase	subunit F	membrane protein
FTT_1115c	secD	0	1124734	1126671	-1	3	0.00193299	1938	3	preprotein translocase	subunit D	membrane protein
FTT_1116c	yajC	0	1126728	1127084	-1	0	0	357	0	preprotein translocase family protein
FTT_1123	ygiH	0	1133213	1133827	1	3	0.0040568	615	2	conserved hypothetical protein
FTT_1128	ispF	0	1138435	1138914	1	0	0	480	0	2C-methyl-D-erythritol 2	4-cyclodiphosphate synthase
FTT_1129c	FTT_1129c	0	1138919	1140604	-1	24	0.0133333	1686	18	conserved hypothetical protein
FTT_1138	hemH	0	1150231	1151232	1	1	0.00124688	1002	1	Ferrochelatase
FTT_1147c	dfp	0	1157636	1158811	-1	5	0.00424628	1176	4	4'-phosphopantothenoylcysteine decarboxylase	phosphopantothenoylcysteine synthetase	FMN-binding (bifunctional protein)
FTT_1152	FTT_1152	0	1166334	1166717	1	0	0	384	0	hypothetical protein
FTT_1154c	aroB	0	1167066	1168145	-1	362	0.0590278	1080	51	3-dehydroquinate synthetase
FTT_1155c	aroK	0	1168142	1168672	-1	0	0	531	0	shikimate kinase I
FTT_1161	adk	0	1173477	1174133	1	1	0.00189753	657	1	adenylate kinase
FTT_1164c	era	0	1177905	1178798	-1	14	0.00558659	894	4	GTP-binding protein
FTT_1165c	aspC2	0	1178912	1180105	-1	153	0.041841	1194	40	aspartate aminotransferase
FTT_1167c	FTT_1167c	0	1180925	1181563	-1	1	0.00194932	639	1	glycoprotease family protein
FTT_1169	FTT_1169	0	1182763	1183635	1	3	0.00428571	873	3	GTP-binding protein
FTT_1185c	FTT_1185c	0	1201508	1201939	-1	0	0	432	0	conserved hypothetical protein
FTT_1186	smpB	0	1202014	1202487	1	8	0.00526316	474	2	SsrA (tmRNA)-binding protein
FTT_1197c	murI	0	1214431	1215228	-1	5	0.00625	798	4	glutamate racemase
FTT_1205	gidA	0	1223517	1225400	1	2	0.00132626	1884	2	glucose inhibited division protein A
FTT_1207	FTT_1207	0	1225818	1227188	1	3	0.00273224	1371	3	hypothetical membrane protein
FTT_1208	rpiA	0	1227190	1227864	1	1	0.00184843	675	1	Ribose 5-phospate isomerase A
FTT_1217c	visC	0	1235593	1236828	-1	1	0.0010101	1236	1	monooxygenase family protein
FTT_1218c	ubiH	0	1236818	1238029	-1	5	0.0030896	1212	3	2-octaprenyl-6-methoxyphenyl hydroxylase
FTT_1219c	FTT_1219c	0	1238038	1238574	-1	152	0.0487239	537	21	conserved hypothetical protein
FTT_1225c	FTT_1225c	0	1241886	1242215	-1	2	0.00377358	330	1	hypothetical protein
FTT_1226c	iscS	0	1242208	1243383	-1	12	0.007431	1176	7	cysteine desulfarase
FTT_1227	rne	0	1243633	1246290	1	31	0.0075188	2658	16	Ribonuclease E
FTT_1228	lgt	0	1246305	1247111	1	5	0.00619195	807	4	prolipoprotein diacylglyceryl transferase
FTT_1229	thyA	0	1247096	1247920	1	4	0.00151286	825	1	thymidylate synthase
FTT_1231	mesJ	0	1249168	1250364	1	240	0.0135558	1197	13	PP-loop family protein
FTT_1241	glyA	0	1260815	1262068	1	1	0.000996016	1254	1	serine hydroxymethyltransferase
FTT_1244c	yfiO	0	1265424	1266248	-1	0	0	825	0	conserved hypothetical lipoprotein
FTT_1269c	dnaK	0	1290709	1292637	-1	4	0.00194301	1929	3	Chaperone protein dnaK (heat shock protein family 70 protein)
FTT_1270c	grpE	0	1292738	1293325	-1	0	0	588	0	Chaperone protein grpE (heat shock protein family 70 cofactor)
FTT_1271	mltA	0	1293414	1294580	1	8	0.00642398	1167	6	Membrane-bound lytic murein transglycosylase A (MLT) family protein
FTT_1272	FTT_1272	0	1294573	1295757	1	3	0.00316122	1185	3	conserved hypothetical protein
FTT_1273	rplM	0	1295869	1296324	1	0	0	456	0	50S ribosomal subunit protein L13
FTT_1274	rpsI	0	1296331	1296729	1	1	0.00311526	399	1	30S ribosomal protein S9
FTT_1275	mglA	0	1296789	1297406	1	8	0.0120968	618	6	macrophage growth locus	subunit A
FTT_1280c	ptsN	0	1300377	1300832	-1	0	0	456	0	PEP-dependent sugar phosphotransferase system (PTS) family protein
FTT_1281c	yhbH	0	1300869	1301165	-1	122	0.0502092	297	12	Sigma-54 modulation protein
FTT_1283	trmE	0	1301535	1302887	1	13	0.00922509	1353	10	tRNA modification GTPase trmE family protein
FTT_1287	cbs	0	1305421	1306344	1	5	0.0027027	924	2	cystathionine beta-synthase (cystein synthase)
FTT_1290	metG	0	1314025	1316049	1	504	0.0178902	2025	29	Methionyl-tRNA synthetase
FTT_1296	ubiE	0	1320592	1321344	1	16	0.00827815	753	5	menaquinone biosynthesis methyltransferase
FTT_1297	FTT_1297	0	1321328	1321933	1	12	0.0102881	606	5	hypothetical protein
FTT_1298	ubiB	0	1321926	1323584	1	50	0.0127916	1659	17	2-polyprenylphenol 6-hydroxylase
FTT_1302	FTT_1302	0	1325075	1325905	1	129	0.018018	831	12	hypothetical protein
FTT_1304c	murB	0	1326861	1327709	-1	5	0.00735294	849	5	UDP-N-acetylenolpyruvoylglucosamine reductase
FTT_1305c	murA	0	1327717	1329051	-1	54	0.00561272	1335	6	UDP-N-acetylglucosamine 1-carboxyvinyltransferase
FTT_1306c	engA	0	1328990	1330387	-1	18	0.00803571	1398	9	GTP-binding protein
FTT_1310c	hflB	0	1332931	1334847	-1	91	0.0104235	1917	16	ATP-dependent metalloprotease
FTT_1315c	pgi	0	1340444	1342066	-1	27	0.00615858	1623	8	Glucose-6-phosphate isomerase
FTT_1316c	FTT_1316c	0	1342053	1342706	-1	564	0.00954198	654	5	thiamine pyrophospokinase
FTT_1317c	guaB	0	1342772	1344232	-1	6	0.00342173	1461	4	Inosine-5-monophosphate dehydrogenase
FTT_1319	FTT_1319	0	1345938	1347020	1	29	0.00692042	1083	6	Permease YjgP/YjgQ family protein
FTT_1320	FTT_1320	0	1347020	1348081	1	11	0.00823529	1062	7	Permease YjgP/YjgQ family protein
FTT_1329	gpmI	0	1357287	1358825	1	16	0.0081103	1539	10	2	3-bisphosphoglycerate-independent phosphoglycerate mutase
FTT_1330	serS	0	1358840	1360120	1	8	0.00487805	1281	5	Seryl-tRNA synthetase
FTT_1332	FTT_1332	0	1361207	1362466	1	190	0.00694444	1260	7	polysaccharide biosynthesis protein (export protein)
FTT_1335	cydD	0	1363584	1365365	1	102	0.042777	1782	61	ABC transporter	ATP-binding and membrane protein
FTT_1336	cydC	0	1365362	1367011	1	252	0.0484481	1650	64	ABC transporter	ATP-binding and membrane protein
FTT_1366c	pyk	0	1411283	1412719	-1	4	0.00260643	1437	3	pyruvate kinase
FTT_1367c	pgk	0	1412735	1413913	-1	11	0.00740741	1179	7	phosphogylcerate kinase
FTT_1368c	gapA	0	1413932	1414978	-1	6	0.00477327	1047	4	Glyceraldehyde-3-phosphate dehydrogenase
FTT_1369c	tktA	0	1414971	1416962	-1	9	0.00501567	1992	8	Transketolase
FTT_1371	rmpF	0	1417649	1417831	1	0	0	183	0	50S ribosomal protein L32
FTT_1372	plsX	0	1417930	1418976	1	7	0.00596659	1047	5	fatty acid/phospholipid synthesis protein lsX
FTT_1373	fabH	0	1419073	1420044	1	4	0.00385109	972	3	3-oxoacyl-[acyl carrier protein] synthase III
FTT_1374	FTT_1374	0	1420092	1421012	1	8	0.00949796	921	7	malonyl coA-acyl carrier protein transacylase
FTT_1375	fabG	0	1421026	1421769	1	1	0.00167785	744	1	3-oxoacyl-(acyl-carrier-protein) reductase
FTT_1376	acpP	0	1421865	1422149	1	3	0.00873362	285	2	acyl carrier protein
FTT_1377	fabF	0	1422229	1423488	1	7	0.00297619	1260	3	3-oxoacyl-[acyl-carrier-protein] synthase II
FTT_1387c	ligN	0	1431189	1433225	-1	11	0.00674433	2037	11	DNA ligase
FTT_1409c	FTT_1409c	0	1458812	1459228	-1	0	0	417	0	conservered hypothetical protein
FTT_1412	proS	0	1463060	1464757	1	4	0.00294118	1698	4	Prolyl-tRNA synthetase
FTT_1418c	nusB	0	1468913	1469338	-1	43	0.0467836	426	16	N utilisation substance protein B
FTT_1432c	ppnK	0	1479294	1480184	-1	3	0.00420168	891	3	inorganic phosphate/ATP-NAD kinase
FTT_1442c	rpoA2	0	1488773	1489729	-1	10	0.0065189	957	5	DNA-directed RNA polymerase	alpha subunit
FTT_1446	rho	0	1492777	1494039	1	1	0.00098912	1263	1	transcription termination factor Rho
FTT_1451c	wbtL	0	1500602	1501486	-1	84	0.0282087	885	20	Glucose-1-phosphate thymidylyltransferase
FTT_1452c	wbtK	0	1501511	1502371	-1	71	0.0130624	861	9	Glycosyltransferase
FTT_1453c	wzx	0	1502364	1503851	-1	4	0.00167926	1488	2	O-antigen flippase
FTT_1454c	wbtJ	0	1503856	1504581	-1	315	0.032646	726	19	formyl transferase
FTT_1455c	wbtI	0	1504578	1505660	-1	35	0.00922722	1083	8	sugar transamine/perosamine synthetase
FTT_1456c	wbtH	0	1505653	1507539	-1	9	0.00397351	1887	6	asparagine synthase
FTT_1457c	wbtG	0	1507539	1508639	-1	3	0.00340522	1101	3	glycosyl transferase
FTT_1459c	wbtF	0	1509882	1510853	-1	36	0.0243902	972	19	NAD dependent epimerase
FTT_1460c	wbtE	0	1510853	1512163	-1	495	0.0428571	1311	45	UDP-glucose/GDP-mannose dehydrogenase
FTT_1461c	wbtD	0	1512181	1513272	-1	153	0.0354286	1092	31	galacturonosyl transferase
FTT_1463c	wbtB	0	1514055	1514672	-1	127	0.0504032	618	25	galactosyl transferase
FTT_1470c	gmk	0	1521774	1522346	-1	2	0.00217391	573	1	guanylate kinase
FTT_1472c	ppiC	0	1524237	1524515	-1	171	0.0533333	279	12	Peptidyl-prolyl cis-trans isomerase.
FTT_1483c	lpd	0	1532885	1534297	-1	6	0.00441696	1413	5	dihydrolipoamide dehydrogenase
FTT_1484c	aceF	0	1534311	1536206	-1	12	0.00197628	1896	3	pyruvate dehydrogenase	E2 component
FTT_1485c	aceE	0	1536224	1538905	-1	17	0.00419385	2682	9	pyruvate dehydrogenase	E1 component
FTT_1486c	FTT_1486c	0	1539205	1540341	-1	12	0.00658617	1137	6	conserved hypothetical protein
FTT_1487	coaE	0	1540469	1541083	1	4	0.00608519	615	3	Dephospho-CoA kinase
FTT_1488	trpS	0	1541380	1542384	1	7	0.00496894	1005	4	Tryptophanyl-tRNA synthetase
FTT_1489	FTT_1489	0	1542386	1543111	1	10	0.00171821	726	1	hypothetical protein
FTT_1498c	accA	0	1551112	1552059	-1	3	0.00395257	948	3	Acetyl-coenzyme A carboxylase carboxyl transferase subunit alpha
FTT_1526c	idh	0	1582649	1584892	-1	6	0.00278396	2244	5	isocitrate dehydrogenase
FTT_1556c	lepB	0	1617874	1618737	-1	0	0	864	0	signal peptidase I
FTT_1557c	FTT_1557c	0	1618742	1619428	-1	11	0.00727273	687	4	Two-component response regulator
FTT_1561	kdtA	0	1622819	1624114	1	10	0.00770713	1296	8	3-Deoxy-D-manno-octulosonic-acid transferase
FTT_1568c	lpxB	0	1629617	1630759	-1	6	0.00546448	1143	5	Lipid-A-disaccharide synthase
FTT_1569c	lpxA	0	1630759	1631538	-1	3	0.00480769	780	3	Acyl-(acyl-carrier-protein)--UDP-N-acetylglucosam ine O-acyltransferase
FTT_1570c	fabZ	0	1631541	1632032	-1	7	0.00759494	492	3	(3R)-hydroxymyristoyl-(acyl-carrier protein) dehydratase
FTT_1571c	lpxD1	0	1632047	1633060	-1	4	0.00369458	1014	3	UDP-3-O-[3-hydroxymyristoyl] glucosamine N-acyltransferase
FTT_1572c	ompH	0	1633079	1633582	-1	0	0	504	0	outer membrane protein OmpH
FTT_1573c	FTT_1573c	0	1633718	1636096	-1	6	0.00314961	2379	6	outer membrane protein
FTT_1574c	dxr	0	1636102	1637259	-1	1	0.00107759	1158	1	1-deoxy-D-xylulose 5-phosphate reductoisomerase
FTT_1575c	gyrA	0	1637265	1639871	-1	5	0.00143816	2607	3	DNA gyrase	subunit A
FTT_1590c	ubiG	0	1652791	1653486	-1	0	0	696	0	3-demethylubiquinone-9 3-methyltransferase
FTT_1600c	fumA	0	1666398	1667912	-1	13	0.00659522	1515	8	fumerate hydratase
FTT_1603	rpmB	0	1671314	1671550	1	0	0	237	0	50S ribosomal protein L28
FTT_1607	minE	0	1673320	1673592	1	0	0	273	0	cell division topological specificity factor protein
FTT_1616	cysS	0	1679445	1680839	1	4	0.00268577	1395	3	Cysteinyl-tRNA synthetase
FTT_1630c	putP	0	1693525	1694991	-1	3	0.00170358	1467	2	Sodium/proline permease
FTT_1633c	FTT_1633c	0	1696950	1698404	-1	20	0.00858369	1455	10	amino acid transporter
FTT_1634c	FTT_1634c	0	1698652	1699320	-1	4	0.00373134	669	2	hypothetical membrane protein
FTT_1635	ftsK	0	1699442	1701943	1	71	0.018981	2502	38	cell division protein
FTT_1636	lolA	0	1701944	1702561	1	32	0.0201613	618	10	lipoprotein releasing system	subunit A	outer membrane lipoproteins carrier
FTT_1637c	FTT_1637c	0	1702959	1703162	-1	53	0.0182927	204	3	hypothetical protein
FTT_1638	trkH	0	1703274	1704728	1	11	0.00515021	1455	6	potassium uptake protein
FTT_1671	ribD	0	1740586	1741653	1	4	0.00467836	1068	4	riboflavin biosynthesis protein ribD
FTT_1672	ribB	0	1741646	1742251	1	4	0.00617284	606	3	riboflavin synthase alpha subunit3	4-dihydroxy-2-butanone 4-phosphate synthetase
FTT_1673	ribA	0	1742244	1743455	1	4	0.00205973	1212	2	riboflavin biosynthesis protein ribA/GTP-cyclohydrolase II
FTT_1674	ribH	0	1743465	1743908	1	0	0	444	0	riboflavin synthase beta subunit (6	7-dimethl-8-ribityllumazine synthase)
FTT_1675	def2	0	1743905	1744429	1	33	0.0332542	525	14	peptide deformylase
FTT_1677c	trmU	0	1745523	1746668	-1	27	0.00544662	1146	5	tRNA (5-methylaminomethyl-2-thiouridylate)-methyltransferase
FTT_1679	rpsT	0	1748670	1748942	1	1	0.00454545	273	1	30S ribosomal protein S20
FTT_1680c	olmA	0	1749016	1749372	-1	1	0.00348432	357	1	outer membrane lipoprotein
FTT_1681c	lpcA	0	1749380	1749976	-1	170	0.0313152	597	15	phosphoheptose isomerase
FTT_1695	groS	0	1763937	1764224	1	20	0.025974	288	6	Chaperonin protein	groES
FTT_1696	groL	0	1764262	1765896	1	12	0.00534759	1635	7	Chaperone protein	groEL
FTT_1723c	FTT_1723c	0	1808886	1809530	-1	6	0.00580271	645	3	conserved hypothetical protein
FTT_1728	nhaD	0	1814742	1816169	1	5	0.00262467	1428	3	Na+/H+ antiporter
FTT_1730c	FTT_1730c	0	1817820	1819694	-1	8	0.00399734	1875	6	amino acid transporter
FTT_1731c	FTT_1731c	0	1819701	1820705	-1	5	0.00496894	1005	4	GTP-binding protein
FTT_1752	ssb	0	1839898	1840374	1	5	0.00261097	477	1	Single-strand binding protein
FTT_1763c	FTT_1763c	0	1851225	1851977	-1	3	0.00331126	753	2	Acetyltransferase protein
FTT_1764c	FTT_1764c	0	1852140	1852463	-1	1	0.00384615	324	1	Ferredoxin
FTT_1765	FTT_1765	0	1852683	1853336	1	1	0.0019084	654	1	hypothetical membrane protein

## Sheet: 4) FT3 Raw data insertion index
locus_tag	gene_name	ncrna	start	end	strand	read_count	ins_index	gene_length	ins_count	fcn
FTT_0001	dnaA	0	1	1521	1	3	0.00164339	1521	2	chromosomal replication initiator protein dnaA
FTT_0002	dnaN	0	1558	2661	1	1	0.00113122	1104	1	DNA polymerase III	beta chain
FTT_0007	aspS	0	6044	7822	1	7	0.00280702	1779	4	Aspartyl-tRNA synthetase
FTT_0015	purB	0	13182	14480	1	1	0.000960615	1299	1	adenylosuccinate lyase
FTT_0019	gatC	0	17884	18165	1	1	0.00442478	282	1	Glu-tRNAGln amidotransferase C subunit
FTT_0020	gatA	0	18174	19619	1	1	0.000863558	1446	1	Glutamyl-tRNA(Gln) amidotransferase subunit A
FTT_0021	gatB	0	19622	21043	1	4	0.00351494	1422	4	Aspartyl/glutamyl-tRNA(Asn/Gln) amidotransferase subunit B
FTT_0031	nuoA	0	31160	31558	1	2	0.00623053	399	2	NADH dehydrogenase I	A subunit
FTT_0032	nuoB	0	31549	32025	1	1	0.00261097	477	1	NADH dehydrogenase I	B subunit
FTT_0033	nuoC	0	32022	32672	1	8	0.0114943	651	6	NADH dehydrogenase I
FTT_0034	nuoD	0	32694	33947	1	9	0.00796813	1254	8	NADH dehydrogenase I	D subunit
FTT_0035	nuoE	0	33957	34445	1	0	0	489	0	NADH dehydrogenase I	E subunit
FTT_0036	nuoF	0	34452	35726	1	2	0.00195886	1275	2	NADH dehydrogenase I	F subunit
FTT_0037	nuoG	0	35744	38110	1	9	0.00369588	2367	7	NADH dehydrogenase I	G subunit
FTT_0038	nuoH	0	38112	39122	1	4	0.0037037	1011	3	NADH dehydrogenase I	H subunit
FTT_0039	nuoI	0	39136	39624	1	2	0.00255102	489	1	NADH dehydrogenase I	I subunit
FTT_0040	nuoJ	0	39629	40234	1	2	0.00411523	606	2	NADH dehydrogenase I	J subunit
FTT_0041	nuoK	0	40212	40544	1	3	0.00746269	333	2	NADH dehydrogenase I	K subunit
FTT_0042	nuoL	0	40554	42563	1	9	0.00435053	2010	7	NADH dehydrogenase I	L subunit
FTT_0043	nuoM	0	42589	44178	1	7	0.00549882	1590	7	NADH dehydrogenase I	M subunit
FTT_0044	nuoN	0	44188	45645	1	3	0.00256849	1458	3	NADH dehydrogenase I	N subunit
FTT_0045	FTT_0045	0	45721	45915	1	1	0.00636943	195	1	conserved hypothetical protein
FTT_0047	hemE	0	47462	48496	1	6	0.00603136	1035	5	uroporphyrinogen decarboxylase
FTT_0048	FTT_0048	0	48716	49174	1	244	0.0542005	459	20	conserved hypothetical protein
FTT_0049	nusA	0	49192	50661	1	45	0.0101954	1470	12	N utilization substance protein A
FTT_0050	infB	0	50700	53240	1	6	0.00245942	2541	5	translation initiation factor IF-2
FTT_0051	rbfA	0	53243	53674	1	1	0.00288184	432	1	Ribosome-binding factor A
FTT_0052	hisS	0	53682	54947	1	2	0.00197239	1266	2	Histidyl-tRNA synthetase
FTT_0057	FTT_0057	0	59627	60058	1	116	0.0288184	432	10	hypothetical membrane protein
FTT_0058	atpB	0	60111	60902	1	4	0.00629921	792	4	ATP synthase A chain
FTT_0059	atpE	0	60953	61258	1	1	0.00406504	306	1	ATP synthase C chain
FTT_0060	atpF	0	61304	61774	1	3	0.00793651	471	3	ATP synthase B chain
FTT_0061	atpH	0	61794	62318	1	2	0.0023753	525	1	ATP synthase delta chain
FTT_0062	atpA	0	62337	63878	1	11	0.00648298	1542	8	ATP synthase alpha chain
FTT_0063	atpG	0	63893	64789	1	3	0.00278164	897	2	ATP synthase gamma chain
FTT_0064	atpD	0	64799	66175	1	6	0.00453309	1377	5	ATP synthase beta chain
FTT_0065	atpC	0	66188	66625	1	200	0.0369318	438	13	ATP synthase epsilon chain
FTT_0068	sodB	0	70161	70739	1	1	0.00215054	579	1	superoxide dismutase [Fe]
FTT_0070c	ampG	0	70944	72209	-1	92	0.0246548	1266	25	major facilitator superfamily (MFS) tranport protein
FTT_0071c	gltA	0	72298	73572	-1	15	0.00783546	1275	8	citrate synthase
FTT_0072	sdhC	0	73815	74288	1	4	0.00789474	474	3	succinate dehydrogenase	cytochrome b556
FTT_0073	sdhD	0	74264	74632	1	8	0.0168919	369	5	succinate dehydrogenase hydrophobic membrane anchor protein
FTT_0074	sdhA	0	74645	76438	1	10	0.00557103	1794	8	succinate dehydrogenase	catalytic and NAD/flavoprotein subunit
FTT_0075	sdhB	0	76456	77157	1	4	0.00711744	702	4	succinate dehydrogenase iron-sulfur protein
FTT_0076	sucA	0	77175	80000	1	20	0.00530504	2826	12	2-oxoglutarate dehydrogenase E1 component
FTT_0077	sucB	0	80026	81495	1	4	0.00254885	1470	3	dihydrolipoamide succinyltransferase component of 2-oxoglutarate dehydrogenase complex
FTT_0079	mrsA	0	82073	83404	1	17	0.00656045	1332	7	phosphoglucosamine mutase
FTT_0080	tpiA	0	83407	84168	1	3	0.00491803	762	3	triosephosphate isomerase
FTT_0081	secG	0	84156	84509	1	98	0.0528169	354	15	preprotein translocase	subunit G	membrane protein
FTT_0087	acnA	0	88770	91583	1	10	0.0035524	2814	8	aconitate hydratase
FTT_0109	msbA	0	115424	117253	1	7	0.00409556	1830	6	Lipid A transport protein	ABC transporter	ATP-binding and membrane protein
FTT_0110	lpxK	0	117259	118227	1	11	0.0103093	969	8	Tetraacyldisaccharide 4'-kinase
FTT_0117	nupC2	0	126208	126837	1	5	0.00594059	630	3	thymidylate kinase
FTT_0119	FTT_0119	0	128551	129867	1	5	0.00473934	1317	5	hypothetical membrane protein
FTT_0120	ftsY	0	129864	130895	1	11	0.00967352	1032	8	signal recognition particle receptor FtsY
FTT_0137	tufA	0	150045	151229	1	4	0.00316122	1185	3	elongation factor Tu (EF-Tu)
FTT_0138	secE	0	151421	151891	1	1	0.0026455	471	1	preprotein translocase	subunit E	membrane protein
FTT_0139	nusG	0	151907	152440	1	3	0.0046729	534	2	transcription antitermination protein nusG
FTT_0140	rplK	0	152509	152943	1	1	0.00286533	435	1	50S ribosomal protein L11
FTT_0141	rplA	0	152946	153641	1	24	0.0232975	696	13	50S ribosomal protein L1
FTT_0142	rplJ	0	153811	154329	1	0	0	519	0	50S ribosomal protein L10
FTT_0143	rplL	0	154392	154769	1	6	0.0131579	378	4	50S ribosomal protein L7/L12
FTT_0144	rpoB	0	154923	158999	1	14	0.00306466	4077	10	DNA-directed RNA polymerase beta chain
FTT_0145	rpoC	0	159061	163314	1	18	0.00352526	4254	12	DNA-directed RNA polymerase	beta subunit
FTT_0147	gcp	0	163653	164663	1	6	0.00493827	1011	4	O-sialoglycoprotein endopeptidase
FTT_0149c	metK	0	166155	167315	-1	5	0.00322928	1161	3	S-adenosylmethionine synthetase
FTT_0150	rpsP	0	167609	167857	1	0	0	249	0	30S ribosomal protein S16
FTT_0151	rimM	0	167900	168409	1	1	0.00244499	510	1	16S rRNA processing protein rimM
FTT_0152	trmD	0	168806	169570	1	2	0.00326264	765	2	tRNA (Guanine-N(1)-)-methyltransferase
FTT_0153	rplS	0	169570	169917	1	1	0.00358423	348	1	50S ribosomal protein L19
FTT_0160	nudH	0	175200	175667	1	13	0.024	468	9	(Di)nucleoside polyphosphate hydrolase
FTT_0167	hemA	0	182323	183573	1	2	0.00199601	1251	2	Glutamyl-tRNA reductase
FTT_0168	prfA	0	183574	184659	1	6	0.00574713	1086	5	peptide chain release factor 1
FTT_0169	FTT_0169	0	184652	185506	1	7	0.00729927	855	5	hemK protein homolog
FTT_0181c	FTT_0181c	0	197194	197730	-1	5	0.00928074	537	4	conserved membrane protein
FTT_0182c	FTT_0182c	0	197828	198370	-1	0	0	543	0	Sua5/YciO/YrdC family protein
FTT_0183c	rpsA	0	198487	200157	-1	207	0.0224215	1671	30	30S ribosomal protein S1
FTT_0184	FTT_0184	0	200305	200766	1	5	0.00810811	462	3	Zinc-binding domain protein
FTT_0185	ddlB	0	200770	201660	1	1	0.00140056	891	1	D-alanine--D-alanine ligase B
FTT_0186	ftsQ	0	201657	202340	1	18	0.0218978	684	12	cell division protein FtsQ
FTT_0187	ftsA	0	202442	203704	1	13	0.00593472	1263	6	cell division protein FtsA
FTT_0188	ftsZ	0	203748	204893	1	16	0.00762527	1146	7	cell division protein
FTT_0189	lpxC	0	204916	205776	1	3	0.00290276	861	2	UDP-3-O-[3-hydroxymyristoyl] N-acetylglucosamine deacetylase
FTT_0190c	dnaX	0	205790	207430	-1	5	0.00228484	1641	3	DNA polymerase III	gamma/tau subunits
FTT_0191	prfB	0	207703	208680	1	9	0.00765306	978	6	peptide chain release factor 2
FTT_0192	lysU	0	208813	210543	1	4	0.0021645	1731	3	Lysyl-tRNA synthetase
FTT_0196c	glnA	0	214073	215110	-1	6	0.00721154	1038	6	glutamine synthetase
FTT_0197c	holA	0	215230	216207	-1	2	0.00255102	978	2	DNA polymerase III	delta subunit
FTT_0207c	FTT_0207c	0	225323	226165	-1	21	0.0177778	843	12	permease of ABC transporter
FTT_0208c	FTT_0208c	0	226107	226784	-1	9	0.00551471	678	3	ABC transporter	ATP-binding protein
FTT_0209c	FTT_0209c	0	226786	227703	-1	6	0.00543478	918	4	periplasmic solute binding family protein
FTT_0219c	FTT_0219c	0	235980	236975	-1	2	0.00250627	996	2	phosphate transport protein
FTT_0220c	FTT_0220c	0	236993	237649	-1	1	0.00189753	657	1	conserved hypothetical protein
FTT_0228c	orn	0	243775	244311	-1	2	0.00464037	537	2	Oligoribonuclease
FTT_0229c	efp	0	244314	244883	-1	2	0.00437637	570	2	elongation factor P
FTT_0231c	htrB	0	245343	246266	-1	3	0.0027027	924	2	Acyltransferase
FTT_0233c	yidC	0	247233	248888	-1	4	0.0015083	1656	2	Inner-membrane protein
FTT_0235c	rnpA	0	249121	249522	-1	8	0.015528	402	5	Ribonuclease P protein component
FTT_0236c	rpmH	0	249464	249598	-1	2	0.0183486	135	2	50S ribosomal protein L34
FTT_0239	murC	0	251115	252470	1	3	0.00276243	1356	3	UDP-N-acetylmuramate--alanine ligase
FTT_0242	FTT_0242	0	254156	254719	1	1	0.00221239	564	1	conserved hypothetical protein
FTT_0259	hemC	0	276043	276945	1	1	0.00138313	903	1	hydroxymethylbilane synthase (porphobilinogen deaminase)
FTT_0265	FTT_0265	0	278751	280550	1	6	0.00347222	1800	5	ABC transporter	membrane protein
FTT_0266	FTT_0266	0	280569	281885	1	1113	0.0473934	1317	50	ABC transporter	ATP-binding protein
FTT_0270	lolB	0	285583	286218	1	80	0.0313725	636	16	lipoprotein releasing system	subunit B	outer membrane lipoprotein
FTT_0271	ispE	0	286206	287033	1	15	0.00904977	828	6	4-diphosphocytidyl-2-C-methyl-D-erythritol kinase
FTT_0278c	cydB	0	290541	291734	-1	60	0.042887	1194	41	cytochrome d terminal oxidase	polypeptide subunit II
FTT_0279c	cydA	0	291745	293523	-1	50	0.0231579	1779	33	cytochrome d terminal oxidase	polypeptide subunit I
FTT_0299	valS	0	312388	315147	1	10	0.00362319	2760	8	Valyl-tRNA synthetase
FTT_0307	gltX	0	321536	322942	1	13	0.0071048	1407	8	Glutamyl-tRNA synthetase
FTT_0312c	folA	0	327764	328264	-1	3	0.00498753	501	2	dihydrofolate reductase type I
FTT_0313	rpsB	0	328496	329215	1	1	0.00173611	720	1	30S ribosomal protein S2
FTT_0314	tsf	0	329237	330106	1	6	0.0071736	870	5	protein chain elongation factor EF-Ts
FTT_0315	pyrH	0	330110	330859	1	1	0.00166389	750	1	uridylate kinase
FTT_0316	frr	0	330888	331445	1	0	0	558	0	ribosome recycling factor
FTT_0317	uppS	0	331478	332251	1	5	0.00806452	774	5	undecaprenyl pyrophosphate synthetase
FTT_0318	cdsA	0	332265	333059	1	1	0.00156986	795	1	phosphatidate cytidylyltransferase
FTT_0319	dut	0	333069	333515	1	2	0.00558659	447	2	dUTP pyrophosphatase (Deoxyuridine 5'-triphosphate nucleotidohydrolase)
FTT_0320	pgsA	0	333519	334115	1	3	0.00417537	597	2	phosphatidylglycerophosphate synthetase
FTT_0321	rpsL	0	334250	334624	1	8	0.013289	375	4	30S ribosomal protein S12
FTT_0322	rpsG	0	334663	335136	1	0	0	474	0	30S ribosomal protein S7
FTT_0323	fusA	0	335151	337265	1	8	0.00472534	2115	8	elongation factor G (EF-G)
FTT_0324	rpsJ	0	337286	337603	1	0	0	318	0	30S ribosomal protein S10
FTT_0325	rplC	0	337707	338342	1	3	0.00392157	636	2	50S ribosomal protein L3
FTT_0326	rplD	0	338372	338995	1	4	0.006	624	3	50S ribosomal protein L4
FTT_0327	rplW	0	338992	339291	1	5	0.0166667	300	4	50S ribosomal protein L23
FTT_0328	rplB	0	339313	340137	1	3	0.00453858	825	3	50S ribosomal protein L2
FTT_0329	rpsS	0	340152	340430	1	0	0	279	0	30S ribosomal protein S19
FTT_0330	rplV	0	340446	340781	1	0	0	336	0	50S ribosomal protein L22
FTT_0331	rpsC	0	340796	341464	1	2	0.00186567	669	1	30S ribosomal protein S3
FTT_0332	rplP	0	341468	341881	1	2	0.0060241	414	2	50S ribosomal protein L16
FTT_0333	rpmC	0	341881	342081	1	2	0.00621118	201	1	50S ribosomal protein L29
FTT_0334	rpsQ	0	342094	342345	1	3	0.00985222	252	2	30S ribosomal protein S17
FTT_0335	rplN	0	342437	342805	1	3	0.0101351	369	3	50S ribosomal protein L14
FTT_0336	rplX	0	342827	343144	1	0	0	318	0	50S ribosomal protein L24
FTT_0337	rplE	0	343156	343695	1	3	0.00694444	540	3	50S ribosomal protein L5
FTT_0338	rpsN	0	343714	344019	1	1	0.00406504	306	1	30S ribosomal protein S14
FTT_0339	rpsH	0	344036	344434	1	0	0	399	0	30S ribosomal protein S8
FTT_0340	rplF	0	344453	344989	1	3	0.00464037	537	2	50S ribosomal protein L6
FTT_0341	rplR	0	345012	345365	1	1	0.00352113	354	1	50S ribosomal protein L18
FTT_0342	rpsE	0	345393	345893	1	0	0	501	0	30S ribosomal protein S5
FTT_0343	rpmD	0	345900	346085	1	1	0.00666667	186	1	50S ribosomal protein L30
FTT_0344	rplO	0	346092	346523	1	4	0.0115274	432	4	50S ribosomal protein L15
FTT_0345	secY	0	346534	347859	1	9	0.00564972	1326	6	preprotein translocase	subunit Y	membrane protein
FTT_0346	rpmJ	0	347883	347996	1	0	0	114	0	50S ribosomal protein L36
FTT_0347	rpsM	0	348113	348469	1	0	0	357	0	30S ribosomal protein S13
FTT_0348	rpsK	0	348509	348898	1	1	0.00319489	390	1	30S ribosomal protein S11
FTT_0349	rpsD	0	348920	349540	1	1	0.00201207	621	1	30S ribosomal protein S4
FTT_0350	rpoA1	0	349598	350569	1	72	0.0102696	972	8	DNA-directed RNA polymerase	alpha subunit
FTT_0351	rplQ	0	350614	351051	1	3	0.00568182	438	2	50S ribosomal protein L17
FTT_0365	poxF	0	365352	366083	1	881	0.0136286	732	8	phenol hydroxylase
FTT_0366	rpmE	0	366205	366420	1	0	0	216	0	50S ribosomal protein L31
FTT_0367c	gshA	0	366631	368136	-1	6	0.00414594	1506	5	Glutamate--cysteine ligase
FTT_0370c	yjeE	0	370900	371310	-1	3	0.00606061	411	2	Nucleotide-binding protein	yjeE
FTT_0371c	folC	0	371288	372469	-1	20	0.00739958	1182	7	FolC Bifunctional protein
FTT_0372c	accD	0	372484	373392	-1	10	0.00549451	909	4	Acetyl-CoA carboxylase beta subunit
FTT_0373c	ndk	0	373428	373850	-1	22	0.0324484	423	11	nucleoside diphosphate kinase
FTT_0374c	pyrG	0	373923	375563	-1	64	0.00990099	1641	13	CTP synthase
FTT_0380c	gdh	0	382014	383363	-1	457	0.0425532	1350	46	NAD(P)-specific glutamate dehydrogenase
FTT_0384c	psd	0	385993	386844	-1	1	0.00146413	852	1	phosphatidylserine decarboxylase proenzyme
FTT_0387	glmU	0	388990	390357	1	6	0.00273973	1368	3	UDP-N-acetylglucosamine pyrophosphorylase/glucosamine-1-phosphate N-acetyltransferase
FTT_0388	glmS	0	390378	392216	1	4	0.00271555	1839	4	Glucosamine--fructose-6-phosphate aminotransferase
FTT_0393	map	0	393921	394691	1	8	0.00970874	771	6	methionine aminopeptidase
FTT_0394	FTT_0394	0	394693	395541	1	3	0.00441176	849	3	hypothetical protein
FTT_0397	mtn	0	398658	399344	1	2	0.00363636	687	2	5'-methylthioadenosine\S-adenosylhomocysteine nucleosidase
FTT_0400	slt	0	401240	403216	1	5	0.00315856	1977	5	soluble lytic murein transglycosylase
FTT_0402	dnaE	0	404585	408064	1	17	0.00502874	3480	14	DNA polymerase III alpha subunit
FTT_0404	lolC	0	409479	410741	1	2	0.00197824	1263	2	lipoprotein releasing system	subunit C	putative membrane protein
FTT_0405	lolD	0	410734	411429	1	5	0.00896057	696	5	lipoprotein releasing system	subunit D	ABC transporter	ATP-binding protein
FTT_0419	glyQ	0	433015	433923	1	5	0.00686813	909	5	Glycyl-tRNA synthetase alpha chain
FTT_0420	murE	0	434134	435573	1	8	0.00520833	1440	6	UDP-N-acetylmuramoylalanyl-D-glutamate--2	6-diaminopimelate ligase
FTT_0422	murF	0	436365	437723	1	5	0.00459137	1359	5	UDP-N--acetylmuramoylalanyl-D-glutamyl-2	6-diaminopimelate-D-alanyl-D-alanyl ligase
FTT_0436c	lpxH	0	449760	450476	-1	0	0	717	0	UDP-2	3-diacylglucosamine hydrolase
FTT_0448c	glnS	0	463699	465345	-1	9	0.0060698	1647	8	Glutaminyl-tRNA synthetase
FTT_0449	pckA	0	465490	467082	1	32	0.0101881	1593	13	phosphoenolpyruvate carboxykinase
FTT_0450	mraY	0	467157	468254	1	9	0.00795455	1098	7	Phospho-N-acetylmuramoyl-pentapeptide transferase
FTT_0451	murD	0	468254	469504	1	7	0.00598802	1251	6	UDP-N-acetylmuramoylalanine--D-glutamate ligase
FTT_0452	ftsW	0	469514	470719	1	4	0.00414079	1206	4	cell division protein FtsW
FTT_0457c	yccK	0	475119	475433	-1	0	0	315	0	anaerobic sulfite reductase subunit
FTT_0458	sspA	0	475519	476151	1	5	0.00590551	633	3	stringent starvation protein A	regulator of transcription
FTT_0460	holB	0	477190	478101	1	4	0.00410397	912	3	DNA polymerase III	delta prime subunit
FTT_0461	yhbY	0	478112	478390	1	29	0.0355556	279	8	RNA-binding protein
FTT_0462	hemB	0	478398	479372	1	4	0.00384123	975	3	Delta-aminolevulinic acid dehydratase
FTT_0466c	argS	0	481989	483734	-1	5	0.00357654	1746	5	Arginyl-tRNA synthetase
FTT_0467	ostA1	0	483860	486466	1	1846	0.0412272	2607	86	organic solvent tolerance protein
FTT_0468	surA	0	486448	487869	1	2	0.00175747	1422	2	Peptidyl-prolyl cis-trans isomerase (PPIase)
FTT_0472	accB	0	489944	490417	1	0	0	474	0	Acetyl-CoA carboxylase	biotin carboxyl carrier protein subunit
FTT_0473	accC	0	490482	491837	1	4	0.00276243	1356	3	Acetyl-CoA carboxylase	biotin carboxylase subunit
FTT_0477c	birA	0	494680	495462	-1	5	0.00637959	783	4	Bifunctional protein	biotin-[acetylCoA carboxylase] holoenzyme synthetase; transcriptional repressor of biotin synthesis (BirA family)
FTT_0484	FTT_0484	0	503405	504124	1	5	0.00694444	720	4	hypothetical protein
FTT_0510	gyrB	0	530401	532818	1	13	0.00413223	2418	8	DNA gyrase subunit B
FTT_0532c	grxC	0	553228	554460	-1	6	0.00506073	1233	5	Biofunctional protein	glutaredoxin 3 protein/Ribonucleoside-diphosphate reductase	beta subunit
FTT_0533c	grxA	0	554467	554727	-1	28	0.0191388	261	4	Glutaredoxin 1
FTT_0534c	nrdA	0	554731	556503	-1	5	0.0028169	1773	4	Ribonucleoside-diphosphate reductase	alpha subunit
FTT_0535c	mdh	0	556707	557666	-1	251	0.0559896	960	43	lactate dehydrogenase
FTT_0537	FTT_0537	0	558345	558980	1	0	0	636	0	ubiquinone biosynthesis protein
FTT_0548	dnaQ	0	566858	567550	1	1	0.00179856	693	1	DNA polymerase III	epsilon subunit
FTT_0557	FTT_0557	0	575197	575721	1	17	0.023753	525	10	AhpC/TSA family protein
FTT_0559c	cmk	0	576352	577017	-1	2	0.00374532	666	2	cytidylate kinase
FTT_0569c	FTT_0569c	0	586508	587530	-1	3	0.002442	1023	2	conserved hypothetical membrane protein
FTT_0578	csdB	0	596297	597520	1	4	0.00408163	1224	4	selenocysteine lyase
FTT_0579	FTT_0579	0	597541	597897	1	3	0.00696864	357	2	hesB family protein
FTT_0581	coaD	0	598474	598962	1	0	0	489	0	phosphopantetheine adenylyltransferase
FTT_0588	aroA	0	607810	609087	1	203	0.0498047	1278	51	3-phosphoshikimate 1-carboxyvinyltransferase
FTT_0592	cynT	0	611223	611909	1	5	0.00727273	687	4	carbonic anhydrase
FTT_0595c	rubA	0	613746	613916	-1	1	0.00724638	171	1	Rubredoxin
FTT_0598c	FTT_0598c	0	616158	617438	-1	5	0.00487805	1281	5	Sodium-dicarboxylate symporter family protein
FTT_0607	ispG	0	625340	626557	1	5	0.00512295	1218	5	1-hydroxy-2-methyl-2-(E)-butenyl 4-diphosphate synthase
FTT_0616c	FTT_0616c	0	635666	636172	-1	7	0.00246305	507	1	cconserved hypothetical protein	UPF0054 family
FTT_0627	hupB	0	647057	647329	1	0	0	273	0	Histone-like protein HU form B
FTT_0629	miaA	0	648872	649798	1	3	0.00404313	927	3	tRNA delta(2)-isopentenylpyrophosphate transferase
FTT_0636	engB	0	655448	656041	1	0	0	594	0	ATP/GTP-binding protein
FTT_0646c	FTT_0646c	0	667306	668565	-1	10	0.00595238	1260	6	hypothetical membrane protein
FTT_0653	lipA	0	673236	674219	1	2	0.00253807	984	2	lipoic acid synthetase
FTT_0658	ruvA	0	677567	678220	1	21	0.0267176	654	14	holliday junction DNA helicase	subunit A
FTT_0674	prsA	0	692007	692975	1	1	0.00128866	969	1	Ribose-phosphate pyrophosphokinase
FTT_0675	rplY	0	693075	693365	1	2	0.00854701	291	2	50S ribosomal protein L25
FTT_0680c	pth	0	697710	698285	-1	0	0	576	0	Peptidyl-tRNA hydrolase
FTT_0684c	sthA	0	700878	702293	-1	8	0.00529101	1416	6	soluble pyridine nucleotide transhydrogenase
FTT_0690c	lplA	0	708031	708933	-1	0	0	903	0	Lipoate-protein ligase A
FTT_0691	tyrS	0	709046	710236	1	10	0.00943396	1191	9	Tyrosyl-tRNA synthetase
FTT_0696	FTT_0696	0	715529	715879	1	19	0.0106383	351	3	hypothetical protein
FTT_0697	ftsI	0	715872	717566	1	2	0.00147384	1695	2	penicillin binding protein (peptidoglycan synthetase)
FTT_0698	rpsO	0	717672	717938	1	2	0.0046729	267	1	30S ribosomal protein S15
FTT_0699	pnp	0	717995	720076	1	20	0.0060024	2082	10	polyribonucleotide nucleotidyltransferase
FTT_0700	FTT_0700	0	720082	720432	1	1	0.0035461	351	1	conserved hypothetical protein
FTT_0701	kdsA	0	720442	721290	1	233	0.0573529	849	39	2-dehydro-3-deoxyphosphooctonate aldolase
FTT_0709	eno	0	727627	728997	1	3	0.00273224	1371	3	Enolase (2-phosphoglycerate dehydratase)
FTT_0710	ftsB	0	729005	729295	1	6	0.0128205	291	3	cell division protein
FTT_0711	ispD	0	729285	729974	1	6	0.00723327	690	4	2-C-methyl-D-erythritol 4-phosphate cytidylyltransferase
FTT_0712c	sdaC1	0	729979	731241	-1	3	0.00197824	1263	2	serine transporter
FTT_0743	FTT_0743	0	766572	767387	1	19	0.0198777	816	13	conserved hypothetical protein
FTT_0764	glyS	0	782778	784862	1	7	0.00359497	2085	6	Glycyl-tRNA synthetase beta subunit
FTT_0769	secA	0	788287	791007	1	13	0.00505282	2721	11	preprotein translocase	subunit A	ATPase secretion protein
FTT_0772	rplU	0	793076	793390	1	1	0.00395257	315	1	50S ribosomal protein L21
FTT_0773	rpmA	0	793421	793675	1	1	0.00487805	255	1	50S ribosomal protein L27
FTT_0782	fabI	0	801553	802335	1	3	0.0015949	783	1	Enoyl-[acyl-carrier-protein] reductase (NADH)
FTT_0789	rpe	0	807002	807670	1	4	0.00373134	669	2	D-ribulose-phosphate 3-epimerase
FTT_0801c	FTT_0801c	0	819627	820733	-1	5	0.00564334	1107	5	Carbohydrate/purine kinase pfkB family protein
FTT_0808	spoT	0	827816	829939	1	10	0.00235294	2124	4	Guanosine-3'	5'-bis(Diphosphate) 3'-pyrophosphohydrolase/(p)ppGpp synthase
FTT_0811c	murG	0	830897	832012	-1	2	0.00223714	1116	2	UDP-N-acetylglucosamine--N-acetylmuramyl-(pentape ptide) pyrophosphoryl-undecaprenol N-acetylglucosamine transferase
FTT_0817	thrS	0	835100	837004	1	6	0.00393443	1905	6	Threonyl-tRNA synthetase
FTT_0818	infC	0	837080	837547	1	2	0.00533333	468	2	translation initiation factor IF-3
FTT_0819	rpmI	0	837590	837787	1	1	0.00625	198	1	50S ribosomal protein L35
FTT_0820	rplT	0	837823	838179	1	2	0.00696864	357	2	50S ribosomal protein L20
FTT_0833	ispH	0	849840	850796	1	0	0	957	0	IspH protein
FTT_0835	FTT_0835	0	851169	851990	1	0	0	822	0	CDP-alcohol phosphatidyltransferase
FTT_0837	tolQ	0	852360	853079	1	1	0.00173611	720	1	TolQ protein
FTT_0838	tolR	0	853089	853535	1	1	0.0027933	447	1	TolR protein
FTT_0839	tolA	0	853522	854433	1	4	0.00410397	912	3	tolA protein
FTT_0840	tolB	0	854433	855752	1	7	0.00473485	1320	5	TolB protein precursor
FTT_0842	FTT_0842	0	856026	856649	1	7	0.012	624	6	Peptidoglycan-associated lipoprotein
FTT_0856c	ubiA	0	868531	869385	-1	1	0.00145985	855	1	4-hydroxybenzoate octaprenyltransferase
FTT_0859c	FTT_0859c	0	870754	871077	-1	10	0.0269231	324	7	hypothetical protein
FTT_0876c	aroC	0	884781	885839	-1	21	0.01649	1059	14	chorismate synthase
FTT_0892	folD	0	900247	901095	1	3	0.00294118	849	2	methylenetetrahydrofolate dehydrogenase/methenyltetrahydrofolate cyclohydrolase putative bifunctional protein
FTT_0897	purK	0	905875	906972	1	1	0.00113636	1098	1	phosphoribosylaminoimidazole carboxylase	ATPase subunit
FTT_0900	FTT_0900	0	909502	909873	1	4	0.0100334	372	3	conserved hypothetical membrane protein
FTT_0906c	topA	0	913713	916007	-1	15	0.00598802	2295	11	DNA topoisomerase I
FTT_0913	FTT_0913	0	920784	921251	1	16	0.0133333	468	5	hypothetical protein
FTT_0914c	lspA	0	921246	921731	-1	4	0.00512821	486	2	lipoprotein signal peptidase II
FTT_0915c	ileS	0	921718	924525	-1	9	0.0035603	2808	8	Isoleucyl-tRNA synthetase
FTT_0916c	ribF	0	924618	925538	-1	4	0.0027137	921	2	riboflavin biosynthesis protein RibF
FTT_0917	maeA	0	925689	927503	1	4	0.00275292	1815	4	NAD-dependent malic enzyme
FTT_0924	FTT_0924	0	935772	936170	1	120	0.0404984	399	13	hypothetical membrane protein
FTT_0925	fmt	0	936175	937116	1	4	0.00397878	942	3	Methionyl-tRNA formyltransferase
FTT_0926	gshB	0	937120	938094	1	7	0.00640205	975	5	glutathione synthetase
FTT_0927	hemL	0	938084	939379	1	4	0.00289017	1296	3	Glutamate-1-semialdehyde-2	1-aminomutase
FTT_0937c	bioB	0	948397	949338	-1	3	0.00265252	942	2	biotin synthase
FTT_0942c	folK	0	953366	954631	-1	3	0.00295858	1266	3	2-amino-4-hydroxy-6-hydroxymethyldihydropteridine pyrophosphokinase/dihydropteroate synthase
FTT_0943c	folB	0	954633	954986	-1	0	0	354	0	dihydroneopterin aldolase
FTT_0951c	folE	0	963398	964018	-1	0	0	621	0	GTP cyclohydrolase
FTT_0964c	ffh	0	975474	976850	-1	5	0.00453309	1377	5	signal recognition particle protein	Ffh
FTT_0966	infA	0	978193	978411	1	0	0	219	0	translation initiation factor IF
FTT_0968c	FTT_0968c	0	979373	980788	-1	21	0.00529101	1416	6	amino acid antiporter
FTT_0969c	trkA	0	980853	982226	-1	6	0.00363636	1374	4	potassium uptake protein TrkA
FTT_0971	FTT_0971	0	982796	984241	1	13	0.00777202	1446	9	ABC transporter	membrane protein
FTT_0972	FTT_0972	0	984280	985029	1	3	0.00166389	750	1	ABC transporter	ATP-binding protein
FTT_0973	FTT_0973	0	985033	986187	1	5	0.00432432	1155	4	conserved hypothetical protein
FTT_0986	FTT_0986	0	995821	996231	1	1	0.0030303	411	1	conserved hypothetical protein
FTT_0990	leuS	0	998929	1001370	1	5	0.00204708	2442	4	Leucyl-tRNA synthetase
FTT_0994c	FTT_0994c	0	1003789	1004649	-1	2	0.00290276	861	2	MRP like protein
FTT_1002c	pheT	0	1012720	1015092	-1	2	0.00105263	2373	2	Phenylalanyl-tRNA synthetase	beta subunit
FTT_1003c	pheS	0	1015113	1016126	-1	3	0.00123153	1014	1	Phenylalanyl-tRNA synthetase	alpha subunit
FTT_1013c	ruvB	0	1023158	1024204	-1	61	0.0369928	1047	31	holliday junction DNA helicase	subunit B
FTT_1018c	dxs	0	1026713	1028560	-1	16	0.00743746	1848	11	1-deoxy-D-xylulose 5-phosphate synthase
FTT_1019c	guaA	0	1028642	1030192	-1	2	0.00161031	1551	2	GMP synthase (glutamine-hydrolyzing)
FTT_1021c	truA	0	1031880	1032656	-1	25	0.0224719	777	14	tRNA pseudouridine synthase A
FTT_1024c	yhbG	0	1035146	1035877	-1	2	0.00170358	732	1	ABC transporter	ATP-binding protein
FTT_1025c	FTT_1025c	0	1035951	1036784	-1	1	0.00149701	834	1	hypothetical protein
FTT_1026c	FTT_1026c	0	1036771	1037397	-1	4	0.0059761	627	3	hypothetical protein
FTT_1028c	ppa	0	1038044	1038565	-1	2	0.00478469	522	2	inorganic pyrophosphatase
FTT_1029	dacD	0	1038722	1040056	1	6	0.00374181	1335	4	D-alanyl-D-alanine carboxypeptidase (Penicillin binding protein) family protein
FTT_1030	FTT_1030	0	1040089	1040373	1	3	0.0131004	285	3	conserved hypothetical protein
FTT_1031	lipB	0	1040383	1041003	1	2	0.00402414	621	2	Lipoate-protein ligase B
FTT_1035c	rpoD	0	1046441	1048174	-1	13	0.00648415	1734	9	RNA polymerase sigma-70 factor
FTT_1036c	dnaG	0	1048194	1050011	-1	12	0.00618132	1818	9	DNA primase
FTT_1038c	rpsU3	0	1050539	1050736	-1	0	0	198	0	30S ribosomal protein S21
FTT_1039	dacB1	0	1050992	1052395	1	49	0.0213523	1404	24	D-alanyl-D-alanine carboxypeptidase (Penicillin binding protein) family protein
FTT_1044c	ispB	0	1055079	1056056	-1	5	0.00510204	978	4	Octaprenyl-diphosphate synthase
FTT_1051c	FTT_1051c	0	1061830	1061994	-1	358	0.0225564	165	3	hypothetical protein
FTT_1055c	FTT_1055c	0	1064854	1065279	-1	14	0.0321637	426	11	hypothetical protein
FTT_1056c	rluB	0	1065279	1066094	-1	67	0.0474006	816	31	ribosomal large subunit pseudouridine synthase B
FTT_1059c	dnaB	0	1068125	1069522	-1	20	0.00357143	1398	4	Replicative DNA helicase
FTT_1061c	rpsR	0	1070084	1070302	-1	1	0.00564972	219	1	30S ribosomal protein S18
FTT_1062c	rpsF	0	1070318	1070653	-1	0	0	336	0	30S ribosomal protein S6
FTT_1063	hemF	0	1071331	1072257	1	2	0.00269542	927	2	Coproporphyinogen III oxidase
FTT_1088c	FTT_1088c	0	1097857	1098603	-1	2	0.00334448	747	2	hypothetical protein
FTT_1096c	alaS	0	1105416	1108013	-1	13	0.00625	2598	13	Alanyl-tRNA synthetase
FTT_1112c	rpoH	0	1122307	1123185	-1	6	0.00425532	879	3	RNA polymerase sigma-32 factor
FTT_1113c	FTT_1113c	0	1123209	1123739	-1	27	0.00704225	531	3	hypothetical protein
FTT_1114c	secF	0	1123771	1124715	-1	4	0.00396301	945	3	preprotein translocase	subunit F	membrane protein
FTT_1115c	secD	0	1124734	1126671	-1	18	0.00837629	1938	13	preprotein translocase	subunit D	membrane protein
FTT_1116c	yajC	0	1126728	1127084	-1	3	0.00696864	357	2	preprotein translocase family protein
FTT_1123	ygiH	0	1133213	1133827	1	4	0.00608519	615	3	conserved hypothetical protein
FTT_1128	ispF	0	1138435	1138914	1	0	0	480	0	2C-methyl-D-erythritol 2	4-cyclodiphosphate synthase
FTT_1129c	FTT_1129c	0	1138919	1140604	-1	38	0.0185185	1686	25	conserved hypothetical protein
FTT_1138	hemH	0	1150231	1151232	1	2	0.00249377	1002	2	Ferrochelatase
FTT_1147c	dfp	0	1157636	1158811	-1	1	0.00106157	1176	1	4'-phosphopantothenoylcysteine decarboxylase	phosphopantothenoylcysteine synthetase	FMN-binding (bifunctional protein)
FTT_1152	FTT_1152	0	1166334	1166717	1	10	0.0194805	384	6	hypothetical protein
FTT_1155c	aroK	0	1168142	1168672	-1	0	0	531	0	shikimate kinase I
FTT_1161	adk	0	1173477	1174133	1	0	0	657	0	adenylate kinase
FTT_1164c	era	0	1177905	1178798	-1	15	0.00698324	894	5	GTP-binding protein
FTT_1165c	aspC2	0	1178912	1180105	-1	163	0.0355649	1194	34	aspartate aminotransferase
FTT_1167c	FTT_1167c	0	1180925	1181563	-1	0	0	639	0	glycoprotease family protein
FTT_1169	FTT_1169	0	1182763	1183635	1	3	0.00428571	873	3	GTP-binding protein
FTT_1185c	FTT_1185c	0	1201508	1201939	-1	0	0	432	0	conserved hypothetical protein
FTT_1186	smpB	0	1202014	1202487	1	5	0.00263158	474	1	SsrA (tmRNA)-binding protein
FTT_1197c	murI	0	1214431	1215228	-1	6	0.0078125	798	5	glutamate racemase
FTT_1205	gidA	0	1223517	1225400	1	14	0.00795756	1884	12	glucose inhibited division protein A
FTT_1207	FTT_1207	0	1225818	1227188	1	2	0.00182149	1371	2	hypothetical membrane protein
FTT_1208	rpiA	0	1227190	1227864	1	0	0	675	0	Ribose 5-phospate isomerase A
FTT_1217c	visC	0	1235593	1236828	-1	5	0.00505051	1236	5	monooxygenase family protein
FTT_1218c	ubiH	0	1236818	1238029	-1	2	0.00102987	1212	1	2-octaprenyl-6-methoxyphenyl hydroxylase
FTT_1219c	FTT_1219c	0	1238038	1238574	-1	117	0.0417633	537	18	conserved hypothetical protein
FTT_1225c	FTT_1225c	0	1241886	1242215	-1	1	0.00377358	330	1	hypothetical protein
FTT_1226c	iscS	0	1242208	1243383	-1	1	0.00106157	1176	1	cysteine desulfarase
FTT_1227	rne	0	1243633	1246290	1	26	0.00704887	2658	15	Ribonuclease E
FTT_1228	lgt	0	1246305	1247111	1	5	0.00464396	807	3	prolipoprotein diacylglyceryl transferase
FTT_1229	thyA	0	1247096	1247920	1	2	0.00302572	825	2	thymidylate synthase
FTT_1230	serA	0	1247923	1249167	1	994	0.0551655	1245	55	D-3-phosphoglycerate dehydrogenase
FTT_1231	mesJ	0	1249168	1250364	1	204	0.0145985	1197	14	PP-loop family protein
FTT_1241	glyA	0	1260815	1262068	1	8	0.0059761	1254	6	serine hydroxymethyltransferase
FTT_1244c	yfiO	0	1265424	1266248	-1	3	0.00302572	825	2	conserved hypothetical lipoprotein
FTT_1269c	dnaK	0	1290709	1292637	-1	4	0.00194301	1929	3	Chaperone protein dnaK (heat shock protein family 70 protein)
FTT_1270c	grpE	0	1292738	1293325	-1	0	0	588	0	Chaperone protein grpE (heat shock protein family 70 cofactor)
FTT_1271	mltA	0	1293414	1294580	1	13	0.00749465	1167	7	Membrane-bound lytic murein transglycosylase A (MLT) family protein
FTT_1272	FTT_1272	0	1294573	1295757	1	5	0.00421496	1185	4	conserved hypothetical protein
FTT_1273	rplM	0	1295869	1296324	1	1	0.00273224	456	1	50S ribosomal subunit protein L13
FTT_1274	rpsI	0	1296331	1296729	1	1	0.00311526	399	1	30S ribosomal protein S9
FTT_1275	mglA	0	1296789	1297406	1	21	0.0241935	618	12	macrophage growth locus	subunit A
FTT_1280c	ptsN	0	1300377	1300832	-1	0	0	456	0	PEP-dependent sugar phosphotransferase system (PTS) family protein
FTT_1281c	yhbH	0	1300869	1301165	-1	101	0.0376569	297	9	Sigma-54 modulation protein
FTT_1283	trmE	0	1301535	1302887	1	9	0.00738007	1353	8	tRNA modification GTPase trmE family protein
FTT_1287	cbs	0	1305421	1306344	1	3	0.00405405	924	3	cystathionine beta-synthase (cystein synthase)
FTT_1290	metG	0	1314025	1316049	1	471	0.019124	2025	31	Methionyl-tRNA synthetase
FTT_1296	ubiE	0	1320592	1321344	1	17	0.00827815	753	5	menaquinone biosynthesis methyltransferase
FTT_1297	FTT_1297	0	1321328	1321933	1	8	0.0123457	606	6	hypothetical protein
FTT_1298	ubiB	0	1321926	1323584	1	33	0.00601956	1659	8	2-polyprenylphenol 6-hydroxylase
FTT_1302	FTT_1302	0	1325075	1325905	1	95	0.015015	831	10	hypothetical protein
FTT_1304c	murB	0	1326861	1327709	-1	5	0.00294118	849	2	UDP-N-acetylenolpyruvoylglucosamine reductase
FTT_1305c	murA	0	1327717	1329051	-1	81	0.00841908	1335	9	UDP-N-acetylglucosamine 1-carboxyvinyltransferase
FTT_1306c	engA	0	1328990	1330387	-1	22	0.00892857	1398	10	GTP-binding protein
FTT_1310c	hflB	0	1332931	1334847	-1	82	0.00977199	1917	15	ATP-dependent metalloprotease
FTT_1315c	pgi	0	1340444	1342066	-1	35	0.0107775	1623	14	Glucose-6-phosphate isomerase
FTT_1316c	FTT_1316c	0	1342053	1342706	-1	427	0.00763359	654	4	thiamine pyrophospokinase
FTT_1317c	guaB	0	1342772	1344232	-1	8	0.00342173	1461	4	Inosine-5-monophosphate dehydrogenase
FTT_1319	FTT_1319	0	1345938	1347020	1	8	0.00346021	1083	3	Permease YjgP/YjgQ family protein
FTT_1320	FTT_1320	0	1347020	1348081	1	7	0.00705882	1062	6	Permease YjgP/YjgQ family protein
FTT_1329	gpmI	0	1357287	1358825	1	18	0.0081103	1539	10	2	3-bisphosphoglycerate-independent phosphoglycerate mutase
FTT_1330	serS	0	1358840	1360120	1	8	0.00292683	1281	3	Seryl-tRNA synthetase
FTT_1332	FTT_1332	0	1361207	1362466	1	211	0.00496032	1260	5	polysaccharide biosynthesis protein (export protein)
FTT_1335	cydD	0	1363584	1365365	1	89	0.0343619	1782	49	ABC transporter	ATP-binding and membrane protein
FTT_1336	cydC	0	1365362	1367011	1	288	0.0560182	1650	74	ABC transporter	ATP-binding and membrane protein
FTT_1366c	pyk	0	1411283	1412719	-1	5	0.00347524	1437	4	pyruvate kinase
FTT_1367c	pgk	0	1412735	1413913	-1	10	0.00846561	1179	8	phosphogylcerate kinase
FTT_1368c	gapA	0	1413932	1414978	-1	8	0.00596659	1047	5	Glyceraldehyde-3-phosphate dehydrogenase
FTT_1369c	tktA	0	1414971	1416962	-1	2	0.00125392	1992	2	Transketolase
FTT_1371	rmpF	0	1417649	1417831	1	0	0	183	0	50S ribosomal protein L32
FTT_1372	plsX	0	1417930	1418976	1	0	0	1047	0	fatty acid/phospholipid synthesis protein lsX
FTT_1373	fabH	0	1419073	1420044	1	4	0.00385109	972	3	3-oxoacyl-[acyl carrier protein] synthase III
FTT_1374	FTT_1374	0	1420092	1421012	1	4	0.00407056	921	3	malonyl coA-acyl carrier protein transacylase
FTT_1375	fabG	0	1421026	1421769	1	2	0.00167785	744	1	3-oxoacyl-(acyl-carrier-protein) reductase
FTT_1376	acpP	0	1421865	1422149	1	0	0	285	0	acyl carrier protein
FTT_1377	fabF	0	1422229	1423488	1	9	0.00694444	1260	7	3-oxoacyl-[acyl-carrier-protein] synthase II
FTT_1387c	ligN	0	1431189	1433225	-1	9	0.00490497	2037	8	DNA ligase
FTT_1409c	FTT_1409c	0	1458812	1459228	-1	0	0	417	0	conservered hypothetical protein
FTT_1412	proS	0	1463060	1464757	1	9	0.00514706	1698	7	Prolyl-tRNA synthetase
FTT_1418c	nusB	0	1468913	1469338	-1	43	0.0438596	426	15	N utilisation substance protein B
FTT_1432c	ppnK	0	1479294	1480184	-1	3	0.00280112	891	2	inorganic phosphate/ATP-NAD kinase
FTT_1442c	rpoA2	0	1488773	1489729	-1	5	0.00521512	957	4	DNA-directed RNA polymerase	alpha subunit
FTT_1446	rho	0	1492777	1494039	1	8	0.00791296	1263	8	transcription termination factor Rho
FTT_1451c	wbtL	0	1500602	1501486	-1	88	0.0253879	885	18	Glucose-1-phosphate thymidylyltransferase
FTT_1452c	wbtK	0	1501511	1502371	-1	52	0.0159652	861	11	Glycosyltransferase
FTT_1453c	wzx	0	1502364	1503851	-1	5	0.00335852	1488	4	O-antigen flippase
FTT_1454c	wbtJ	0	1503856	1504581	-1	346	0.0292096	726	17	formyl transferase
FTT_1455c	wbtI	0	1504578	1505660	-1	35	0.0149942	1083	13	sugar transamine/perosamine synthetase
FTT_1456c	wbtH	0	1505653	1507539	-1	5	0.00264901	1887	4	asparagine synthase
FTT_1457c	wbtG	0	1507539	1508639	-1	2	0.00227015	1101	2	glycosyl transferase
FTT_1459c	wbtF	0	1509882	1510853	-1	33	0.0218228	972	17	NAD dependent epimerase
FTT_1460c	wbtE	0	1510853	1512163	-1	503	0.0466667	1311	49	UDP-glucose/GDP-mannose dehydrogenase
FTT_1461c	wbtD	0	1512181	1513272	-1	156	0.0514286	1092	45	galacturonosyl transferase
FTT_1464c	wbtA	0	1514680	1516416	-1	436	0.0582315	1737	81	dTDP-glucose 4	6-dehydratase
FTT_1470c	gmk	0	1521774	1522346	-1	2	0.00217391	573	1	guanylate kinase
FTT_1472c	ppiC	0	1524237	1524515	-1	173	0.0533333	279	12	Peptidyl-prolyl cis-trans isomerase.
FTT_1483c	lpd	0	1532885	1534297	-1	4	0.00353357	1413	4	dihydrolipoamide dehydrogenase
FTT_1484c	aceF	0	1534311	1536206	-1	20	0.00527009	1896	8	pyruvate dehydrogenase	E2 component
FTT_1485c	aceE	0	1536224	1538905	-1	22	0.00512582	2682	11	pyruvate dehydrogenase	E1 component
FTT_1486c	FTT_1486c	0	1539205	1540341	-1	2	0.00219539	1137	2	conserved hypothetical protein
FTT_1487	coaE	0	1540469	1541083	1	5	0.0040568	615	2	Dephospho-CoA kinase
FTT_1488	trpS	0	1541380	1542384	1	11	0.00745342	1005	6	Tryptophanyl-tRNA synthetase
FTT_1489	FTT_1489	0	1542386	1543111	1	10	0.00515464	726	3	hypothetical protein
FTT_1498c	accA	0	1551112	1552059	-1	2	0.00263505	948	2	Acetyl-coenzyme A carboxylase carboxyl transferase subunit alpha
FTT_1526c	idh	0	1582649	1584892	-1	9	0.00445434	2244	8	isocitrate dehydrogenase
FTT_1556c	lepB	0	1617874	1618737	-1	2	0.00289017	864	2	signal peptidase I
FTT_1557c	FTT_1557c	0	1618742	1619428	-1	9	0.00909091	687	5	Two-component response regulator
FTT_1561	kdtA	0	1622819	1624114	1	9	0.00770713	1296	8	3-Deoxy-D-manno-octulosonic-acid transferase
FTT_1568c	lpxB	0	1629617	1630759	-1	1	0.0010929	1143	1	Lipid-A-disaccharide synthase
FTT_1569c	lpxA	0	1630759	1631538	-1	4	0.00641026	780	4	Acyl-(acyl-carrier-protein)--UDP-N-acetylglucosam ine O-acyltransferase
FTT_1570c	fabZ	0	1631541	1632032	-1	3	0.00759494	492	3	(3R)-hydroxymyristoyl-(acyl-carrier protein) dehydratase
FTT_1571c	lpxD1	0	1632047	1633060	-1	2	0.00246305	1014	2	UDP-3-O-[3-hydroxymyristoyl] glucosamine N-acyltransferase
FTT_1572c	ompH	0	1633079	1633582	-1	0	0	504	0	outer membrane protein OmpH
FTT_1573c	FTT_1573c	0	1633718	1636096	-1	12	0.00524934	2379	10	outer membrane protein
FTT_1574c	dxr	0	1636102	1637259	-1	6	0.00538793	1158	5	1-deoxy-D-xylulose 5-phosphate reductoisomerase
FTT_1575c	gyrA	0	1637265	1639871	-1	10	0.00431448	2607	9	DNA gyrase	subunit A
FTT_1590c	ubiG	0	1652791	1653486	-1	4	0.00358423	696	2	3-demethylubiquinone-9 3-methyltransferase
FTT_1600c	fumA	0	1666398	1667912	-1	9	0.00577082	1515	7	fumerate hydratase
FTT_1603	rpmB	0	1671314	1671550	1	2	0.0052356	237	1	50S ribosomal protein L28
FTT_1607	minE	0	1673320	1673592	1	8	0.0181818	273	4	cell division topological specificity factor protein
FTT_1616	cysS	0	1679445	1680839	1	2	0.00179051	1395	2	Cysteinyl-tRNA synthetase
FTT_1630c	putP	0	1693525	1694991	-1	10	0.00511073	1467	6	Sodium/proline permease
FTT_1633c	FTT_1633c	0	1696950	1698404	-1	20	0.00772532	1455	9	amino acid transporter
FTT_1634c	FTT_1634c	0	1698652	1699320	-1	12	0.00932836	669	5	hypothetical membrane protein
FTT_1635	ftsK	0	1699442	1701943	1	87	0.0214785	2502	43	cell division protein
FTT_1636	lolA	0	1701944	1702561	1	34	0.0342742	618	17	lipoprotein releasing system	subunit A	outer membrane lipoproteins carrier
FTT_1637c	FTT_1637c	0	1702959	1703162	-1	54	0.0243902	204	4	hypothetical protein
FTT_1638	trkH	0	1703274	1704728	1	15	0.00686695	1455	8	potassium uptake protein
FTT_1671	ribD	0	1740586	1741653	1	6	0.00584795	1068	5	riboflavin biosynthesis protein ribD
FTT_1672	ribB	0	1741646	1742251	1	1	0.00205761	606	1	riboflavin synthase alpha subunit3	4-dihydroxy-2-butanone 4-phosphate synthetase
FTT_1673	ribA	0	1742244	1743455	1	4	0.0030896	1212	3	riboflavin biosynthesis protein ribA/GTP-cyclohydrolase II
FTT_1674	ribH	0	1743465	1743908	1	2	0.00561798	444	2	riboflavin synthase beta subunit (6	7-dimethl-8-ribityllumazine synthase)
FTT_1675	def2	0	1743905	1744429	1	33	0.0213777	525	9	peptide deformylase
FTT_1677c	trmU	0	1745523	1746668	-1	28	0.00653595	1146	6	tRNA (5-methylaminomethyl-2-thiouridylate)-methyltransferase
FTT_1679	rpsT	0	1748670	1748942	1	1	0.00454545	273	1	30S ribosomal protein S20
FTT_1680c	olmA	0	1749016	1749372	-1	1	0.00348432	357	1	outer membrane lipoprotein
FTT_1681c	lpcA	0	1749380	1749976	-1	132	0.0125261	597	6	phosphoheptose isomerase
FTT_1695	groS	0	1763937	1764224	1	18	0.025974	288	6	Chaperonin protein	groES
FTT_1696	groL	0	1764262	1765896	1	3	0.00229183	1635	3	Chaperone protein	groEL
FTT_1723c	FTT_1723c	0	1808886	1809530	-1	5	0.00773694	645	4	conserved hypothetical protein
FTT_1728	nhaD	0	1814742	1816169	1	8	0.00524934	1428	6	Na+/H+ antiporter
FTT_1730c	FTT_1730c	0	1817820	1819694	-1	9	0.00333111	1875	5	amino acid transporter
FTT_1731c	FTT_1731c	0	1819701	1820705	-1	5	0.00496894	1005	4	GTP-binding protein
FTT_1752	ssb	0	1839898	1840374	1	4	0.00522193	477	2	Single-strand binding protein
FTT_1763c	FTT_1763c	0	1851225	1851977	-1	1	0.00165563	753	1	Acetyltransferase protein
FTT_1764c	FTT_1764c	0	1852140	1852463	-1	2	0.00384615	324	1	Ferredoxin
FTT_1765	FTT_1765	0	1852683	1853336	1	10	0.0114504	654	6	hypothetical membrane protein
