# Supplementary material for: Global Analysis of Genes Essential for Francisella tularensis Schu S4 Growth In Vitro and for Fitness during Competitive Infection of Fischer 344 Rats
Source: J Bacteriol. 2019 Mar 13;201(7):e00630-18. doi: 10.1128/JB.00630-18 (PMC6416918; doi:10.1128/JB.00630-18)
Supplement: Supplemental file 3 [file JB.00630-18-sd002.xlsx]

## Sheet: 1) Non-DEG blastx results
DATASET S2 Analysis of Francisella tularensis Schu S4 essential genes where no hologue was identified in DEG including the top three scoring from Blastx (e-value cutoff 1e-05) (tab1), pfam domain search (tab2) and structural homolgy using I-Tasser (tab3).
	Description	Max score	Total score	Query cover	E value	Ident	Accession
FTT_0057	hypothetical protein [Fastidiosibacteraceae bacterium SYSU SYW-5]	77	77	0.83	3e-15	0.45	WP_119342870.1
	hypothetical protein [Fastidiosibacter lacustris]	75.1	75.1	0.83	2e-14	0.45	WP_116963597.1
	hypothetical protein [Fangia hongkongensis]	74.3	74.3	0.83	3e-14	0.45	WP_018299843.1
ampG	MFS transporter [Caedibacter taeniospiralis]	472	472	0.95	2e-162	0.59	WP_100551091.1
	MFS transporter [Fangia hongkongensis]	456	456	0.95	3e-156	0.59	WP_051074492.1
	MFS transporter [Fastidiosibacter lacustris]	471	471	0.95	3e-162	0.58	WP_116964364.1
FTT_0181c	hypothetical protein [Fangia hongkongensis]	127	127	0.9	5e-34	0.49	WP_018300689.1
	hypothetical protein [Fastidiosibacter lacustris]	120	120	0.9	3e-31	0.47	WP_116963243.1
	hypothetical protein [Cysteiniphilum litorale]	118	118	0.9	2e-30	0.47	WP_117003111.1
FTT_0265	ABC transporter permease subunit [Fastidiosibacteraceae bacterium SYSU SYW-6]	806	806	0.99	0	0.67	WP_119328608.1
	ABC transporter permease subunit [Fangia hongkongensis]	798	798	0.99	0	0.67	WP_018299072.1
	ABC transporter permease subunit [Cysteiniphilum litorale]	808	808	0.99	0	0.66	WP_117002831.1
FTT_0557	peroxiredoxin [Sulfitobacter sp. HI0054]	263	263	0.97	3e-87	0.74	WP_067266850.1
	peroxiredoxin [Sulfitobacter dubius]	261	261	0.97	1e-86	0.74	WP_093926367.1
	peroxiredoxin [Shimia abyssi]	272	272	0.97	8e-91	0.73	WP_106610076.1
FTT_0696	cell division protein FtsL [Fastidiosibacteraceae bacterium SYSU SYW-5]	57	57	0.88	5e-08	0.42	WP_119343292.1
	cell division protein FtsL [Cysteiniphilum litorale]	62.8	62.8	0.84	3e-10	0.38	WP_117001596.1
	cell division protein FtsL [Caedibacter taeniospiralis]	61.6	61.6	0.86	8e-10	0.38	WP_100550791.1
FTT_0743	DUF2797 domain-containing protein [Cysteiniphilum litorale]	353	353	0.97	5e-120	0.59	WP_117001168.1
	DUF2797 domain-containing protein [Fastidiosibacteraceae bacterium SYSU SYW-6]	343	343	0.98	4e-116	0.58	WP_119328614.1
	DUF2797 domain-containing protein [Pseudoalteromonas sp. A601]	295	295	0.87	3e-97	0.57	WP_087533091.1
FTT_0859c	hypothetical protein [Fangia hongkongensis]	56.6	56.6	0.82	7e-08	0.42	WP_018299982.1
	hypothetical protein [Fastidiosibacteraceae bacterium SYSU SYW-6]	51.6	51.6	0.73	9e-06	0.41	WP_119328917.1
	hypothetical protein [Fastidiosibacteraceae bacterium SYSU SYW-5]	52.8	52.8	0.65	2e-06	0.38	WP_119342694.1
FTT_0900	hypothetical protein COA54_14575 [Thiotrichaceae bacterium]	78.2	78.2	0.81	6e-16	0.41	PCJ83964.1
	hypothetical protein A3B69_01520 [Gammaproteobacteria bacterium RIFCSPHIGHO2_02_FULL_38_33]	74.3	74.3	0.83	1e-14	0.4	OGT16047.1
	hypothetical protein [Thiomicrorhabdus arctica]	69.3	69.3	0.61	1e-12	0.39	WP_019556224.1
FTT_0913	No homology
FTT_0924	hypothetical protein [Caedibacter taeniospiralis]	67.8	67.8	0.98	1e-11	0.32	WP_100550600.1
FTT_1051c	No homology
FTT_1113c	No homology
FTT_1152	hypothetical protein [Fangia hongkongensis]	130	130	0.79	6e-35	0.6	WP_018298906.1
	hypothetical protein [Caedibacter taeniospiralis]	126	126	0.82	1e-33	0.55	WP_100551403.1
	hypothetical protein [Fastidiosibacteraceae bacterium SYSU SYW-5]	125	125	0.82	2e-33	0.55	WP_119343736.1
FTT_1489	hypothetical protein [Fangia hongkongensis]	185	185	0.96	7e-55	0.44	WP_018300230.1
	hypothetical protein [Fastidiosibacteraceae bacterium SYSU SYW-5]	181	181	0.96	5e-53	0.41	WP_119343140.1
	hypothetical protein [Caedibacter taeniospiralis]	171	171	0.96	3e-49	0.4	WP_100551231.1
FTT_1637c	hypothetical protein [Fangia hongkongensis]	71.2	71.2	0.82	7e-15	0.61	WP_018298994.1
	hypothetical protein [Fastidiosibacter lacustris]	70.9	70.9	0.82	1e-14	0.59	WP_116962981.1
	hypothetical protein [Fastidiosibacteraceae bacterium SYSU SYW-6]	68.9	68.9	0.82	7e-14	0.57	WP_119328628.1

## Sheet: 2) Non- DEG pfam domain results
Domain analysis of F. tularensis Schu S4 novel essential genes using pfam
Locus	Function	Uniprot	Source	Domain	Domain description	Start	End	Gathering threshold (bits)		Score (bits)		E-value
								Sequence	Domain	Sequence	Domain	Sequence	Domain
FTT_0057	hypothetical membrane protein	Q5NIL0	Pfam	ATP-synt_I	ATP synthase I chain	31	126	24.3	24.3	33.5	32.8	0.0001	0.00018
FTT_0070c	ampG	Q5NIJ7	Pfam	MFS_1	Major Facilitator Superfamily	20	268	33.4	33.4	80	48.1	4e-19	2e-09
		Q5NIJ7	Pfam	MFS_1	Major Facilitator Superfamily	245	418	33.4	33.4	80	37.6	4e-19	3e-06
FTT_0181c	conserved membrane protein	Q5NIA0
FTT_0265	ABC transporter, membrane protein	Q5NI25	Pfam	BPD_transp_1	Binding-protein-dependent transport system inner membrane component	83	270	25.9	25.9	84.2	53.3	2.3e-20	6.8e-11
		Q5NI25	Pfam	BPD_transp_1	Binding-protein-dependent transport system inner membrane component	408	597	25.9	25.9	84.2	45.3	2.3e-20	2.1e-08
FTT_0557	AhpC/TSA family protein	Q5NHA9	Pfam	Redoxin		3	159	26.4	26.4	91.5	91.2	1e-22	1.2e-22
FTT_0696	hypothetical protein	Q5NGY0	Pfam	FtsL	Cell division protein FtsL	15	108	22.9	22.9	48	47.7	2.3e-09	2.9e-09
FTT_0743	conserved hypothetical protein	Q5NGT8	Pfam	DUF2797	Domain of unknown function	34	267	25	25	305.2	304.9	9.1e-88	1.1e-87
FTT_0859c	hypothetical protein	Q5NGI1		No domain identified
FTT_0900	conserved hypothetical membrane protein	Q5NGE5	Pfam	DUF498	Domain of unknown function	15	123	33	33	79.2	79	5.4e-19	6.2e-19
FTT_0913	hypothetical protein	Q5NGD2		No domain identified
FTT_0924	hypothetical membrane protein	Q5NGC2		No domain identified
FTT_1051c	hypothetical protein	Q5NG09		No domain identified
FTT_1113c	hypothetical protein	Q5NFV5		No domain identified
FTT_1152	hypothetical protein	Q5NFS3		No domain identified
FTT_1489	hypothetical protein	Q5NEW8		No domain identified
FTT_1637c	hypothetical protein	Q5NEJ2		No domain identified

## Sheet: 3) Structural homology
structural prediction and comparison of F. tularensis Schu S4 novel essential genes using I-TASSER
Locus tag	Identified stuctural analogs in PDB	TM-score	Organism	PDB entry description
FTT_0057	4av3A	0.652	Thermotoga maritima	Crystal structure of Thermotoga Maritima sodium pumping membrane integral pyrophosphatase with metal ions in active site
	5v6pA	0.647	Saccharomyces cerevisiae	CryoEM structure of the ERAD-associated E3 ubiquitin-protein ligase HRD1
	4a01A	0.62	Vigna radiata var. radiata	Crystal Structure of the H-Translocating Pyrophosphatase
FTT_0070c	3wdoA	0.858	Escherichia coli	Structure of E. coli YajR transporter
	5c65A	0.817	Homo sapiens	Structure of the human glucose transporter GLUT3/SLC2A3
	4gbyA	0.812	Escherichia coli	The structure of the MFS (major facilitator superfamily) proton:xylose symporter XylE bound to D-xylose
FTT_0181c	4gbyA	0.752	Escherichia coli	The structure of the MFS (major facilitator superfamily) proton:xylose symporter XylE bound to D-xylose
	4ldsA	0.744	Staphylococcus epidermidis	The inward-facing structure of the glucose transporter from Staphylococcus epidermidis
	4j05A	0.738	Serendipita indica	Crystal structure of a eukaryotic phosphate transporter
FTT_0265	5vchA	0.98	Kluyveromyces lactis	Crystal structure of full-length Kluyveromyces lactis Kap123
	3w3tA	0.787	Saccharomyces cerevisiae	Crystal structure of Kap121p
	4xriA	0.744	Chaetomium thermophilum	Crystal Structure of Importin Beta in an Ammonium Sulfate Condition
FTT_0557	1xiyB	0.968	Plasmodium falciparum	Crystal Structure of Plasmodium falciparum antioxidant protein (1-Cys peroxiredoxin)
	4f82A	0.877	Burkholderia cenocepacia	X-ray crystal structure of a putative thioredoxin reductase from Burkholderia cenocepacia
	1tp9A	0.855	Populus trichocarpa	PRX D (type II) from Populus tremula
FTT_0696	2dfsM	0.685	Gallus gallus, Mus musculus	3-D structure of Myosin-V inhibited state
	5hmoA	0.65	Bos taurus	myosin X motor activity
	6f1tX1	0.645	Sus scrofa, Homo sapiens, Mus musculus	Cryo-EM structure of two dynein tail domains bound to dynactin and BICDR1
FTT_0743	3qwvA	0.732	Mus musculus	Crystal structure of histone lysine methyltransferase SmyD2 in complex with the cofactor product AdoHcy
	3oxlA	0.693	Homo sapiens	Human lysine methyltransferase Smyd3 in complex with AdoHcy (Form II)
	3n71A	0.68	Mus musculus	Crystal structure of cardiac specific histone methyltransferase SmyD1
FTT_0859c	2o7fA	0.656	Rhodobacter sphaeroides	Tyrosine ammonia-lyase from Rhodobacter sphaeroides (His89Phe variant), complexed with coumaric acid
	4alyA	0.644	Borrelia burgdorferi	Borrelia burgdorferi outer surface lipoprotein BBA64
	4iw0A	0.643	Homo sapiens	Crystal structure and mechanism of activation of TBK1
FTT_0900	2gm2A	0.926	Xanthomonas campestris	NMR structure of Xanthomonas campestris XCC1710: Northeast Structural Genomics Consortium target XcR35
	2fvtA	0.801	Rhodopseudomonas palustris	NMR Structure of the Rpa2829 protein from Rhodopseudomonas palustris: Northeast Structural Genomics Target RpR43
	3cpkA	0.785	Bordetella parapertussi	Crystal structure of the Q7W7N7_BORPA protein from Bordetella parapertussis. Northeast Structural Genomics Consortium target BeR31
FTT_0913	3ereD	0.762	Mycobacterium tuberculosis	Crystal structure of the arginine repressor protein from Mycobacterium tuberculosis in complex with the DNA operator
	2qibA	0.489	Streptomyces coelicolor	Crystal structure of tetR-family transcriptional regulator from Streptomyces coelicolor
	4tweA	0.482	Homo sapiens	Structure of ligand-free N-acetylated-alpha-linked-acidic-dipeptidase like protein (NAALADaseL)
FTT_0924	5evfA	0.756	Francisella tularensis subsp. novicida	Crystal structure of a Francisella virulence factor FvfA in the hexagonal form
	1j6rB	0.514	Thermotoga maritima	Crystal structure of Activation (AdoMet binding) domain of Methionine synthase (TM0269) from Thermotoga maritima at 2.2 A resolution
	1tubA	0.513	Sus scrofa	TUBULIN ALPHA-BETA DIMER, ELECTRON DIFFRACTION
FTT_1051c	2cj7A	0.509	Nicotiana tabacum	Crystal Structure of a Cell Wall Invertase Inhibitor from Tobacco (pH 9.0)
	2bf2B	0.507	Pseudomonas mendocina	Crystal structure of native toluene-4-monooxygenase catalytic effector protein, T4moD
	3mjjA2	0.504	Thermoanaerobacter tengcongensis	Crystal Structure Analysis of a recombinant predicted acetamidase/formamidase from the thermophile thermoanaerobacter tengcongensis
FTT_1113c	2witA	0.521	Corynebacterium glutamicum	CRYSTAL STRUCTURE OF THE SODIUM-COUPLED GLYCINE BETAINE SYMPORTER BETP FROM CORYNEBACTERIUM GLUTAMICUM WITH BOUND SUBSTRATE
	1l8wD	0.485	Borrelia burgdorferi	Crystal Structure of Lyme Disease Variable Surface Antigen VlsE of Borrelia burgdorferi
	5x0mA	0.481	Periplaneta americana	Structure of a eukaryotic voltage-gated sodium channel at near atomic resolution
FTT_1152	3s84A	0.709	Homo sapiens	Dimeric apoA-IV
	5j0lA	0.692		De novo design of protein homo-oligomers with modular hydrogen bond network-mediated specificity
	5owvA	0.658	Campylobacter jejuni subsp. jejuni serotype O:2	An oligomerised bacterial dynamin pair provides a mechanism for the long-range sensing and tethering of membranes
FTT_1489	2oq2C	0.759	Saccharomyces cerevisiae	Crystal structure of yeast PAPS reductase with PAP, a product complex
	4bwvA	0.711	Physcomitrella patens subsp. patens	Structure of Adenosine 5-prime-phosphosulfate Reductase apr-b from Physcomitrella Patens
	2goyB	0.673	Pseudomonas aeruginosa	Crystal structure of assimilatory adenosine 5'-phosphosulfate reductase with bound APS
FTT_1637c	4u1cC1	0.701	Saccharomyces cerevisiae	Crystal structure of the eIF3a/eIF3c PCI-domain heterodimer
	4d8mA1	0.693	Bacillus thuringiensis	Crystal structure of Bacillus thuringiensis Cry5B nematocidal toxin
	3ahmA1	0.689	Geobacillus sp. MO-1	Pz peptidase a
				"TM-score is a recently proposed scale for measuring the structural similarity between two structures . A TM-score >0.5 indicates a model of correct topology and a TM-score<0.17 means a random similarity. 1 indicates a perfect match between two structures" https://zhanglab.ccmb.med.umich.edu/I-TASSER/about.html
